# Supplementary material for: Diet evolution of carnivorous and herbivorous mammals in Laurasiatheria
Source: BMC Ecol Evol. 2022 Jun 21;22:82. doi: 10.1186/s12862-022-02033-6 (PMC9210794; doi:10.1186/s12862-022-02033-6)
Supplement: Supplementary file 2 — Additional file 2: Table S1. Gene sequences with GenBank accession numbers used in this study. [file 12862_2022_2033_MOESM2_ESM.xlsx]

## Sheet: Table S1
Table S1 Gene sequences with GenBank accession numbers used in this study.
Gene/ GenBank No.	Species
ABCA1
NM_013454.3	Mus musculus
AF275948.1	Homo sapiens
NM_001317080.1	Sus scrofa
NM_001024693.1	Bos taurus
XM_035696660.1	Canis lupus
XM_035723566.1	Zalophus californianus
XM_035016169.1	Mirounga leonina
XM_034665569.1	Ailuropoda melanoleuca
XM_019949000.2	Tursiops truncatus
XM_033431216.1	Orcinus orca
XM_033122555.1	Rhinolophus ferrumequinum
XM_032860758.1	Lontra canadensis
XM_032634674.1	Phocoena sinus
XM_030294114.1	Lynx canadensis
XM_014559347.2	Camelus ferus
XM_032419051.1	Phoca vitulina
XM_032308434.1	Mustela erminea
XM_031677368.1	Vicugna pacos
XM_031450121.1	Camelus dromedarius
XM_031027617.1	Leptonychotes weddellii
XM_030859136.1	Globicephala melas
XM_022600199.2	Delphinapterus leucas
XM_029919638.1	Suricata suricatta
XM_029203213.1	Monodon monoceros
XM_028505370.1	Phyllostomus discolor
XM_028493734.1	Physeter catodon
XM_028145909.1	Eptesicus fuscus
XM_007178267.2	Balaenoptera acutorostrata
XM_028108727.1	Eumetopias jubatus
XM_027964158.1	Ovis aries
XM_027105323.1	Lagenorhynchus obliquidens
XM_027034745.1	Acinonyx jubatus
XM_026506085.1	Ursus arctos
XM_026002678.1	Vulpes vulpes
XM_025932617.1	Puma concolor
XM_025888382.1	Callorhinus ursinus
XM_025282160.1	Bubalus bubalis
XM_025041305.1	Pteropus alecto
XM_015472675.2	Bos taurus
XM_024753648.1	Neophocaena asiaeorientalis
XM_024560280.1	Desmodus rotundus
XM_006088067.3	Myotis lucifugus
XM_023629810.1	Equus caballus
XM_023533491.1	Pteropus vampyrus
XM_019816256.2	Felis catus
XM_022425668.1	Canis lupus
XM_021691219.1	Neomonachus schauinslandi
XM_020869458.1	Odocoileus virginianus
XM_019966667.1	Bos indicus
XM_019623695.1	Hipposideros armiger
XM_019454302.1	Panthera pardus
XM_005684263.3	Capra hircus
XM_017680009.1	Manis javanica
XM_016224992.1	Miniopterus natalensis
XM_007516168.2	Erinaceus europaeus
XM_016156075.1	Rousettus aegyptiacus
XM_006768731.2	Myotis davidii
XM_014840064.1	Equus asinus
XM_005859804.2	Myotis brandtii
XM_005906829.2	Bos mutus
XM_013053827.1	Mustela putorius
XM_004600277.1	Sorex araneus
XM_004677462.2	Condylura cristata
XM_004409735.2	Odobenus rosmarus
XM_010952969.1	Camelus bactrianus
XM_010843531.1	Bison bison
XM_008527139.1	Equus przewalskii
XM_007447287.1	Lipotes vexillifer
ABCG5
NM_031884.2	Mus musculus
AF320293.1	Homo sapiens
EF472591.1	Sus scrofa
DQ001133.1	Bos taurus
XM_035695913.1	Canis lupus
XM_027622480.2	Zalophus californianus
XM_035000564.1	Mirounga leonina
XM_019809230.2	Ailuropoda melanoleuca
XM_019943345.2	Tursiops truncatus
XM_033419167.1	Orcinus orca
XM_033124637.1	Rhinolophus ferrumequinum
XM_032877960.1	Lontra canadensis
XM_032653791.1	Phocoena sinus
XM_030310505.1	Lynx canadensis
XM_006186801.3	Camelus ferus
XM_032411078.1	Phoca vitulina
XM_032351887.1	Mustela erminea
XM_006211482.3	Vicugna pacos
XM_010997155.2	Camelus dromedarius
XM_030857796.1	Globicephala melas
XM_022573951.2	Delphinapterus leucas
XM_029937263.1	Suricata suricatta
XM_029231618.1	Monodon monoceros
XM_028517063.1	Phyllostomus discolor
XM_024118974.2	Physeter catodon
XM_008162190.2	Eptesicus fuscus
XM_028104038.1	Eumetopias jubatus
XM_007190098.1	Balaenoptera acutorostrata
XM_004005990.4	Ovis aries
XM_027113246.1	Lagenorhynchus obliquidens
XM_015074434.2	Acinonyx jubatus
XM_026486906.1	Ursus arctos
XM_025992773.1	Vulpes vulpes
XM_025932338.1	Puma concolor
XM_025868756.1	Callorhinus ursinus
XM_006056805.2	Bubalus bubalis
XM_006909636.2	Pteropus alecto
XM_024753461.1	Neophocaena asiaeorientalis
XM_024553074.1	Desmodus rotundus
XM_006083413.3	Myotis lucifugus
XM_001498908.3	Equus caballus
XM_011361344.2	Pteropus vampyrus
XM_003983934.5	Felis catus
XM_538475.4	Canis lupus
XM_021701218.1	Neomonachus schauinslandi
XM_021087571.1	Sus scrofa
XM_020878081.1	Odocoileus virginianus
XM_019970076.1	Bos indicus
XM_019647954.1	Hipposideros armiger
XM_019465708.1	Panthera pardus
XM_005686547.3	Capra hircus
XM_017640944.1	Manis javanica
XM_007537258.2	Erinaceus europaeus
XM_016204085.1	Miniopterus natalensis
XM_016142227.1	Rousettus aegyptiacus
XM_006778646.2	Myotis davidii
XM_007097884.2	Panthera tigris
XM_014833574.1	Equus asinus
XM_005864766.2	Myotis brandtii
XM_005910380.1	Bos mutus
XM_004752966.2	Mustela putorius
XM_004616079.1	Sorex araneus
XM_004686245.2	Condylura cristata
XM_004400164.2	Odobenus rosmarus
XM_010967718.1	Camelus bactrianus
XM_010842304.1	Bison bison
XM_008700433.1	Ursus maritimus
XM_008515202.1	Equus przewalskii
XM_007459951.1	Lipotes vexillifer
ABCG8
NM_026180.3	Mus musculus
AF320294.1	Homo sapiens
EF472592.1	Sus scrofa
DQ001134.1	Bos taurus
XM_025465306.2	Canis lupus
XM_035728905.1	Zalophus californianus
XM_035000563.1	Mirounga leonina
XM_002912401.4	Ailuropoda melanoleuca
XM_019942544.2	Tursiops truncatus
XM_004265007.1	Orcinus orca
XM_033124634.1	Rhinolophus ferrumequinum
XM_032877961.1	Lontra canadensis
XM_032653115.1	Phocoena sinus
XM_030310503.1	Lynx canadensis
XM_006186800.3	Camelus ferus
XM_032411210.1	Phoca vitulina
XM_032351883.1	Mustela erminea
XM_031672626.1	Vicugna pacos
XM_010997154.2	Camelus dromedarius
XM_006752532.2	Leptonychotes weddellii
XM_030857703.1	Globicephala melas
XM_030762953.1	Delphinapterus leucas
XM_029937270.1	Suricata suricatta
XM_029231617.1	Monodon monoceros
XM_028516689.1	Phyllostomus discolor
XM_007113598.2	Physeter catodon
XM_008162189.2	Eptesicus fuscus
XM_007190097.2	Balaenoptera acutorostrata
XM_028104049.1	Eumetopias jubatus
XM_012172616.3	Ovis aries
XM_027113896.1	Lagenorhynchus obliquidens
XM_027072568.1	Acinonyx jubatus
XM_026486898.1	Ursus arctos
XM_025992747.1	Vulpes vulpes
XM_025932002.1	Puma concolor
XM_025868755.1	Callorhinus ursinus
XM_006056806.2	Bubalus bubalis
XM_006909692.2	Pteropus alecto
XM_024753550.1	Neophocaena asiaeorientalis
XM_024553073.1	Desmodus rotundus
XM_023745893.1	Myotis lucifugus
XM_014731180.1	Equus caballus
XM_011361422.2	Pteropus vampyrus
XM_006930071.3	Felis catus
XM_531799.6	Canis lupus
XM_021701217.1	Neomonachus schauinslandi
XM_021087569.1	Sus scrofa
XM_020878079.1	Odocoileus virginianus
XM_019970074.1	Bos indicus
XM_019647957.1	Hipposideros armiger
XM_019465554.1	Panthera pardus
XM_013967599.2	Capra hircus
XM_017640937.1	Manis javanica
XM_016194367.1	Erinaceus europaeus
XM_016204084.1	Miniopterus natalensis
XM_016141959.1	Rousettus aegyptiacus
XM_006778647.2	Myotis davidii
XM_007097841.2	Panthera tigris
XM_014833561.1	Equus asinus
XM_005864764.1	Myotis brandtii
XM_005903307.2	Bos mutus
XM_004752971.2	Mustela putorius
XM_004616078.1	Sorex araneus
XM_012727405.1	Condylura cristata
XM_004400165.2	Odobenus rosmarus
XM_010967720.1	Camelus bactrianus
XM_010842306.1	Bison bison
XM_008699813.1	Ursus maritimus
XM_008515201.1	Equus przewalskii
XM_007459952.1	Lipotes vexillifer
ACAT1
AJ510150.1	Mus musculus
XM_024448513.1	Homo sapiens
NM_001046075.1	Bos taurus
XM_025465650.2	Canis lupus
XM_027579355.2	Zalophus californianus
XM_035008853.1	Mirounga leonina
XM_034665694.1	Ailuropoda melanoleuca
XM_004317104.3	Tursiops truncatus
XM_004282271.3	Orcinus orca
XM_033120692.1	Rhinolophus ferrumequinum
XM_032838322.1	Lontra canadensis
XM_032642131.1	Phocoena sinus
XM_030330923.2	Lynx canadensis
XM_032472795.1	Camelus ferus
XM_032427938.1	Phoca vitulina
XM_032359276.1	Mustela erminea
XM_031674854.1	Vicugna pacos
XM_031443772.1	Camelus dromedarius
XM_031039610.1	Leptonychotes weddellii
XM_030836199.1	Globicephala melas
XM_022561615.2	Delphinapterus leucas
XM_029956668.1	Suricata suricatta
XM_029207705.1	Monodon monoceros
XM_028517315.1	Phyllostomus discolor
XM_007110693.3	Physeter catodon
XM_008156092.2	Eptesicus fuscus
XM_007172992.2	Balaenoptera acutorostrata
XM_028105792.1	Eumetopias jubatus
XM_027979167.1	Ovis aries
XM_027082406.1	Lagenorhynchus obliquidens
XM_015082566.2	Acinonyx jubatus
XM_026505825.1	Ursus arctos
XM_026006787.1	Vulpes vulpes
XM_025928689.1	Puma concolor
XM_025893338.1	Callorhinus ursinus
XM_006053335.2	Bubalus bubalis
XM_006913428.3	Pteropus alecto
XM_024766968.1	Neophocaena asiaeorientalis
XM_024570743.1	Desmodus rotundus
XM_023744836.1	Myotis lucifugus
XM_023644746.1	Equus caballus
XM_011368148.2	Pteropus vampyrus
XM_019811238.1	Felis catus
XM_005619828.2	Canis lupus
XM_021696462.1	Neomonachus schauinslandi
XM_005667301.3	Sus scrofa
XM_020891366.1	Odocoileus virginianus
XM_019975363.1	Bos indicus
XM_019624140.1	Hipposideros armiger
XM_019469261.1	Panthera pardus
XM_018059840.1	Capra hircus
XM_016218209.1	Miniopterus natalensis
XM_007539323.2	Erinaceus europaeus
XM_016160570.1	Rousettus aegyptiacus
XM_006753146.2	Myotis davidii
XM_007077671.2	Panthera tigris
XM_014860768.1	Equus asinus
XM_005885666.2	Myotis brandtii
XM_014480821.1	Bos mutus
XM_013062405.1	Mustela putorius
XM_004614146.1	Sorex araneus
XM_004689076.2	Condylura cristata
XM_004401050.1	Odobenus rosmarus
XM_010955039.1	Camelus bactrianus
XM_010862834.1	Bison bison
XM_008690218.1	Ursus maritimus
XM_008535505.1	Equus przewalskii
XM_007447213.1	Lipotes vexillifer
ACAT2
NM_009338.3	Mus musculus
NM_005891.3	Homo sapiens
XM_025422668.2	Canis lupus
XM_027601902.2	Zalophus californianus
NM_001075549.1	Bos taurus
XM_034669406.1	Ailuropoda melanoleuca
XM_019951547.2	Tursiops truncatus
XM_004278883.3	Orcinus orca
XM_033102324.1	Rhinolophus ferrumequinum
XM_032837198.1	Lontra canadensis
XM_032650917.1	Phocoena sinus
XM_030316716.2	Lynx canadensis
XM_032485282.1	Camelus ferus
XM_032407539.1	Phoca vitulina
XM_032338565.1	Mustela erminea
XM_006197687.3	Vicugna pacos
XM_031456642.1	Camelus dromedarius
XM_031028033.1	Leptonychotes weddellii
XM_030853013.1	Globicephala melas
XM_022560563.2	Delphinapterus leucas
XM_029944279.1	Suricata suricatta
XM_029224094.1	Monodon monoceros
XM_028509113.1	Phyllostomus discolor
XM_007126017.2	Physeter catodon
XM_028129850.1	Eptesicus fuscus
XM_028103297.1	Eumetopias jubatus
XM_007186100.1	Balaenoptera acutorostrata
XM_027972630.1	Ovis aries
XM_027081998.1	Lagenorhynchus obliquidens
XM_027056520.1	Acinonyx jubatus
XM_026505159.1	Ursus arctos
XM_026018718.1	Vulpes vulpes
XM_025925457.1	Puma concolor
XM_025866424.1	Callorhinus ursinus
XM_006051253.2	Bubalus bubalis
XM_006915036.3	Pteropus alecto
XM_010808728.3	Bos taurus
XM_024747965.1	Neophocaena asiaeorientalis
XM_024552010.1	Desmodus rotundus
XM_006103758.3	Myotis lucifugus
XM_023632946.1	Equus caballus
XM_011380363.2	Pteropus vampyrus
XM_019831446.2	Felis catus
XM_541180.6	Canis lupus
XM_021693082.1	Neomonachus schauinslandi
XM_001928345.4	Sus scrofa
XM_020876439.1	Odocoileus virginianus
XM_019973444.1	Bos indicus
XM_019663751.1	Hipposideros armiger
XM_019412706.1	Panthera pardus
XM_018053432.1	Capra hircus
XM_017666023.1	Manis javanica
XM_007536198.2	Erinaceus europaeus
XM_016211261.1	Miniopterus natalensis
XM_016152724.1	Rousettus aegyptiacus
XM_015560020.1	Myotis davidii
XM_007097266.2	Panthera tigris
XM_014858350.1	Equus asinus
XM_005875306.2	Myotis brandtii
XM_005900390.2	Bos mutus
XM_004770852.2	Mustela putorius
XM_004601085.1	Sorex araneus
XM_004673957.2	Condylura cristata
XM_012562625.1	Odobenus rosmarus
XM_010965770.1	Camelus bactrianus
XM_010840919.1	Bison bison
XM_008688493.1	Ursus maritimus
XM_008531474.1	Equus przewalskii
XM_007461762.1	Lipotes vexillifer
ACE2
NM_001130513.1	Mus musculus
AB046569.1	Homo sapiens
KF921008.1	Capra hircus
NM_001123070.1	Sus scrofa
MT038416.1	Manis pentadactyla
XM_027609552.2	Zalophus californianus
NM_001290107.1	Capra hircus
NM_001024502.4	Bos taurus
XM_034996559.1	Mirounga leonina
XM_034649890.1	Ailuropoda melanoleuca
XM_019925618.2	Tursiops truncatus
XM_004269657.2	Orcinus orca
XM_033107295.1	Rhinolophus ferrumequinum
XM_032880137.1	Lontra canadensis
XM_032620110.1	Phocoena sinus
XM_030304979.1	Lynx canadensis
XM_006194201.2	Camelus ferus
XM_032389615.1	Phoca vitulina
XM_032331786.1	Mustela erminea
XM_006212647.3	Vicugna pacos
XM_031445857.1	Camelus dromedarius
XM_031030890.1	Leptonychotes weddellii
XM_030848131.1	Globicephala melas
XM_022562652.2	Delphinapterus leucas
XM_029930396.1	Suricata suricatta
XM_029239971.1	Monodon monoceros
XM_028522516.1	Phyllostomus discolor
XM_024115511.2	Physeter catodon
XM_008154928.2	Eptesicus fuscus
XM_028164550.1	Balaenoptera acutorostrata
XM_028115021.1	Eumetopias jubatus
XM_012106267.3	Ovis aries
XM_027095797.1	Lagenorhynchus obliquidens
XM_027054496.1	Acinonyx jubatus
XM_026478080.1	Ursus arctos
XM_025986727.1	Vulpes vulpes
XM_025934632.1	Puma concolor
XM_025857612.1	Callorhinus ursinus
XM_006041540.2	Bubalus bubalis
XM_005228428.4	Bos taurus
XM_006911647.1	Pteropus alecto
XM_024744126.1	Neophocaena asiaeorientalis
XM_024569930.1	Desmodus rotundus
XM_023753669.1	Myotis lucifugus
XM_001490191.5	Equus caballus
XM_011362973.2	Pteropus vampyrus
XM_023248796.1	Felis catus
XM_014111329.2	Canis lupus
XM_021680805.1	Neomonachus schauinslandi
XM_021079374.1	Sus scrofa
XM_020913306.1	Odocoileus virginianus
XM_019956160.1	Bos indicus
XM_019667391.1	Hipposideros armiger
XM_019417963.1	Panthera pardus
XM_005701072.3	Capra hircus
NM_001310190.1	Mustela putorius
XM_017650257.1	Manis javanica
XM_016202967.1	Miniopterus natalensis
XM_007538608.2	Erinaceus europaeus
XM_016118926.1	Rousettus aegyptiacus
XM_006775210.2	Myotis davidii
XM_007090080.2	Panthera tigris
XM_014857647.1	Equus asinus
XM_014544294.1	Myotis brandtii
XM_005903111.1	Bos mutus
XM_004758885.2	Mustela putorius
XM_004612209.1	Sorex araneus
XM_012730417.1	Condylura cristata
XM_004415391.1	Odobenus rosmarus
XM_010968001.1	Camelus bactrianus
XM_010834699.1	Bison bison
XM_008696415.1	Ursus maritimus
XM_008544773.1	Equus przewalskii
XM_007466327.1	Lipotes vexillifer
AGPAT1
NM_001163379.1	Mus musculus
NM_006411.4	Homo sapiens
XM_035697901.1	Canis lupus
XM_027601552.2	Zalophus californianus
NM_001285761.1	Capra hircus
NM_001033008.2	Sus scrofa
NM_001009746.1	Ovis aries
NM_177518.1	Bos taurus
XM_035030528.1	Mirounga leonina
XM_002929636.4	Ailuropoda melanoleuca
XM_033864082.1	Tursiops truncatus
XM_004286552.2	Orcinus orca
XM_033096870.1	Rhinolophus ferrumequinum
XM_032649491.1	Phocoena sinus
XM_030315149.1	Lynx canadensis
XM_032462750.1	Camelus ferus
XM_032398434.1	Phoca vitulina
XM_032340777.1	Mustela erminea
XM_015248764.2	Vicugna pacos
XM_010982222.2	Camelus dromedarius
XM_006738430.2	Leptonychotes weddellii
XM_030850622.1	Globicephala melas
XM_022566603.1	Delphinapterus leucas
XM_029943369.1	Suricata suricatta
XM_029242344.1	Monodon monoceros
XM_028509400.1	Phyllostomus discolor
XM_028479851.1	Physeter catodon
XM_028133769.1	Eptesicus fuscus
XM_007193905.2	Balaenoptera acutorostrata
XM_028120541.1	Eumetopias jubatus
XM_004018920.4	Ovis aries
XM_027099427.1	Lagenorhynchus obliquidens
XM_027058070.1	Acinonyx jubatus
XM_026482577.1	Ursus arctos
XM_025990528.1	Vulpes vulpes
XM_025917274.1	Puma concolor
XM_025862341.1	Callorhinus ursinus
XM_025268034.1	Bubalus bubalis
XM_015589074.2	Pteropus alecto
XM_015459867.2	Bos taurus
XM_024738542.1	Neophocaena asiaeorientalis
XM_024557847.1	Desmodus rotundus
XM_014446734.2	Myotis lucifugus
XM_005603762.3	Equus caballus
XM_011379797.2	Pteropus vampyrus
XM_003985964.4	Felis catus
XM_022425868.1	Canis lupus
XM_021697131.1	Neomonachus schauinslandi
XM_020909455.1	Odocoileus virginianus
XM_019985493.1	Bos indicus
XM_019626730.1	Hipposideros armiger
XM_019438807.1	Panthera pardus
XM_013973951.2	Capra hircus
XM_017654889.1	Manis javanica
XM_016215335.1	Miniopterus natalensis
XM_016190133.1	Erinaceus europaeus
XM_016121583.1	Rousettus aegyptiacus
XM_006772846.2	Myotis davidii
XM_007093276.1	Panthera tigris
XM_014841009.1	Equus asinus
XM_005859842.2	Myotis brandtii
XM_005901618.2	Bos mutus
XM_013050185.1	Mustela putorius
XM_004621305.1	Sorex araneus
XM_004695162.2	Condylura cristata
XM_004415275.2	Odobenus rosmarus
XM_010961454.1	Camelus bactrianus
XM_010833538.1	Bison bison
XM_008711856.1	Ursus maritimus
XM_008543119.1	Equus przewalskii
XM_007459522.1	Lipotes vexillifer
AGPAT2
AY072769.1	Mus musculus
NM_001012727.2	Homo sapiens
EU780066.1	Sus scrofa
XM_025475837.2	Canis lupus
XM_027615984.2	Zalophus californianus
NM_001080264.1	Bos taurus
XM_035015434.1	Mirounga leonina
XM_034664849.1	Ailuropoda melanoleuca
XM_033859106.1	Tursiops truncatus
XM_004284973.3	Orcinus orca
XM_033122642.1	Rhinolophus ferrumequinum
XM_032866177.1	Lontra canadensis
XM_032635426.1	Phocoena sinus
NM_001130534.1	Sus scrofa
XM_030292939.1	Lynx canadensis
XM_032478818.1	Camelus ferus
XM_032419087.1	Phoca vitulina
XM_032306904.1	Mustela erminea
XM_031677736.1	Vicugna pacos
XM_031450869.1	Camelus dromedarius
XM_031041000.1	Leptonychotes weddellii
XM_030838275.1	Globicephala melas
XM_022578155.2	Delphinapterus leucas
XM_029921016.1	Suricata suricatta
XM_029201587.1	Monodon monoceros
XM_028523116.1	Phyllostomus discolor
XM_024126403.2	Physeter catodon
XM_028127208.1	Eptesicus fuscus
XM_028094841.1	Eumetopias jubatus
XM_007194754.1	Balaenoptera acutorostrata
XM_015094112.2	Ovis aries
XM_027104265.1	Lagenorhynchus obliquidens
XM_027051823.1	Acinonyx jubatus
XM_026490199.1	Ursus arctos
XM_025981949.1	Vulpes vulpes
XM_025923826.1	Puma concolor
XM_025860169.1	Callorhinus ursinus
XM_025262421.1	Bubalus bubalis
XM_015594143.2	Pteropus alecto
XM_024762367.1	Neophocaena asiaeorientalis
XM_024562293.1	Desmodus rotundus
XM_023629309.1	Equus caballus
XM_011369979.2	Pteropus vampyrus
XM_023242995.1	Felis catus
XM_548370.7	Canis lupus
XM_021690975.1	Neomonachus schauinslandi
XM_020888496.1	Odocoileus virginianus
XM_019971120.1	Bos indicus
XM_019641854.1	Hipposideros armiger
XM_019435890.1	Panthera pardus
XM_018056130.1	Capra hircus
XM_017676343.1	Manis javanica
XM_016211080.1	Miniopterus natalensis
XM_007521515.2	Erinaceus europaeus
XM_016153086.1	Rousettus aegyptiacus
XM_015572362.1	Myotis davidii
XM_015543567.1	Panthera tigris
XM_014863833.1	Equus asinus
XM_014529704.1	Myotis brandtii
XM_014481386.1	Bos mutus
XM_013058524.1	Mustela putorius
XM_004613406.1	Sorex araneus
XM_004410704.1	Odobenus rosmarus
XM_010955942.1	Camelus bactrianus
XM_010843779.1	Bison bison
XM_008704324.1	Ursus maritimus
XM_008544401.1	Equus przewalskii
AKT1
NM_033230.2	Rattus norvegicus
NM_001382430.1	Homo sapiens
FJ943991.1	Ovis aries
KX889091.1	Capra hircus
NM_001322435.1	Felis catus
NM_001285750.1	Capra hircus
NM_001161857.1	Ovis aries
NM_173986.2	Bos taurus
XM_004262449.3	Orcinus orca
NM_001159776.1	Sus scrofa
XM_006738332.2	Leptonychotes weddellii
XM_022575937.2	Delphinapterus leucas
XM_029237856.1	Monodon monoceros
XM_028507141.1	Phyllostomus discolor
XM_024131001.2	Physeter catodon
XM_008158803.2	Eptesicus fuscus
XM_028100374.1	Eumetopias jubatus
XM_027120748.1	Lagenorhynchus obliquidens
XM_027066772.1	Acinonyx jubatus
NM_001290841.1	Bubalus bubalis
XM_026012679.1	Vulpes vulpes
XM_025869253.1	Callorhinus ursinus
XM_025270896.1	Bubalus bubalis
XM_024981592.1	Bos taurus
XM_024567814.1	Desmodus rotundus
XM_023628568.1	Equus caballus
XM_023521859.1	Pteropus vampyrus
XM_022422422.1	Canis lupus
XM_021679884.1	Neomonachus schauinslandi
XM_021081499.1	Sus scrofa
XM_020897676.1	Odocoileus virginianus
XM_019434186.1	Panthera pardus
XM_018065816.1	Capra hircus
XM_035719629.1	Canis lupus
XM_027571789.2	Zalophus californianus
XM_034992249.1	Mirounga leonina
XM_034642002.1	Ailuropoda melanoleuca
XM_033850537.1	Tursiops truncatus
XM_033421473.1	Orcinus orca
XM_033108500.1	Rhinolophus ferrumequinum
XM_032839543.1	Lontra canadensis
XM_032622674.1	Phocoena sinus
XM_030320121.1	Lynx canadensis
XM_032482819.1	Camelus ferus
XM_032406027.1	Phoca vitulina
XM_032341596.1	Mustela erminea
XM_031679442.1	Vicugna pacos
XM_031454452.1	Camelus dromedarius
XM_031033586.1	Leptonychotes weddellii
XM_030883199.1	Globicephala melas
XM_029950428.1	Suricata suricatta
XM_028507142.1	Phyllostomus discolor
XM_007176250.1	Balaenoptera acutorostrata
XM_027956972.1	Ovis aries
XM_027066773.1	Acinonyx jubatus
XM_026515170.1	Ursus arctos
XM_026012678.1	Vulpes vulpes
XM_025042014.1	Pteropus alecto
XM_024981593.1	Bos taurus
XM_006925608.2	Pteropus alecto
XM_024758057.1	Neophocaena asiaeorientalis
XM_019639404.1	Hipposideros armiger
XM_019434187.1	Panthera pardus
XM_018065817.1	Capra hircus
XM_017660865.1	Manis javanica
AKT2
U22445.1	Mus musculus
M95936.1	Homo sapiens
KC493631.1	Bubalus bubalis
NM_001256779.1	Sus scrofa
NM_001206146.2	Bos taurus
XM_006177926.3	Camelus ferus
XM_015248559.2	Vicugna pacos
XM_022585644.2	Delphinapterus leucas
XM_029240154.1	Monodon monoceros
XM_028529499.1	Phyllostomus discolor
XM_008139592.2	Eptesicus fuscus
XM_007179961.2	Balaenoptera acutorostrata
XM_027079547.1	Lagenorhynchus obliquidens
XM_027044993.1	Acinonyx jubatus
NM_001290861.1	Bubalus bubalis
XM_026482301.1	Ursus arctos
XM_026010034.1	Vulpes vulpes
XM_025854243.1	Callorhinus ursinus
XM_025268253.1	Bubalus bubalis
XM_006905404.3	Pteropus alecto
XM_005218981.4	Bos taurus
XM_024768479.1	Neophocaena asiaeorientalis
XM_024577560.1	Desmodus rotundus
XM_023649744.1	Equus caballus
XM_023246057.1	Felis catus
XM_014114088.2	Canis lupus
XM_021701010.1	Neomonachus schauinslandi
XM_005655818.3	Sus scrofa
XM_020912887.1	Odocoileus virginianus
XM_019979332.1	Bos indicus
XM_019432009.1	Panthera pardus
XM_025424976.2	Canis lupus
XM_027617591.2	Zalophus californianus
XM_035023354.1	Mirounga leonina
XM_034638446.1	Ailuropoda melanoleuca
XM_033846102.1	Tursiops truncatus
XM_033430955.1	Orcinus orca
XM_033128727.1	Rhinolophus ferrumequinum
XM_032841964.1	Lontra canadensis
XM_032612438.1	Phocoena sinus
XM_030297269.1	Lynx canadensis
XM_032486033.1	Camelus ferus
XM_032390484.1	Phoca vitulina
XM_032323412.1	Mustela erminea
XM_031681780.1	Vicugna pacos
XM_031458698.1	Camelus dromedarius
XM_031039236.1	Leptonychotes weddellii
XM_030874243.1	Globicephala melas
XM_029926295.1	Suricata suricatta
XM_029240137.1	Monodon monoceros
XM_027978322.1	Ovis aries
XM_026482299.1	Ursus arctos
XM_025914841.1	Puma concolor
XM_023760572.1	Myotis lucifugus
XM_014114070.2	Canis lupus
XM_019629781.1	Hipposideros armiger
XM_018062407.1	Capra hircus
XM_017649521.1	Manis javanica
AKT3
NM_031575.1	Rattus norvegicus
XM_024447938.1	Homo sapiens
NM_001191309.1	Bos taurus
NM_001290974.1	Bubalus bubalis
XM_011223567.3	Ailuropoda melanoleuca
XM_004284510.2	Orcinus orca
NM_001256146.1	Sus scrofa
XM_010992061.2	Camelus dromedarius
XM_006740004.2	Leptonychotes weddellii
XM_030868575.1	Globicephala melas
XM_022579441.2	Delphinapterus leucas
XM_029227105.1	Monodon monoceros
XM_028531272.1	Phyllostomus discolor
XM_024133623.2	Physeter catodon
XM_028111550.1	Eumetopias jubatus
XM_027122450.1	Lagenorhynchus obliquidens
XM_027046228.1	Acinonyx jubatus
XM_026509579.1	Ursus arctos
XM_026003404.1	Vulpes vulpes
XM_025926324.1	Puma concolor
XM_025877589.1	Callorhinus ursinus
XM_025285184.1	Bubalus bubalis
XM_006914260.3	Pteropus alecto
XM_024975966.1	Bos taurus
XM_024754282.1	Neophocaena asiaeorientalis
XM_024576158.1	Desmodus rotundus
XM_023632778.1	Equus caballus
XM_023536569.1	Pteropus vampyrus
XM_023247426.1	Felis catus
XM_022421138.1	Canis lupus
XM_021682833.1	Neomonachus schauinslandi
XM_005667942.3	Sus scrofa
XM_020905030.1	Odocoileus virginianus
XM_019976101.1	Bos indicus
XM_019647579.1	Hipposideros armiger
XM_019422887.1	Panthera pardus
XM_018060261.1	Capra hircus
XM_017654792.1	Manis javanica
XM_025430548.2	Canis lupus
XM_027610408.2	Zalophus californianus
XM_035010956.1	Mirounga leonina
XM_034666651.1	Ailuropoda melanoleuca
XM_033851889.1	Tursiops truncatus
XM_033414410.1	Orcinus orca
XM_033099397.1	Rhinolophus ferrumequinum
XM_032862895.1	Lontra canadensis
XM_032643721.1	Phocoena sinus
XM_030302257.1	Lynx canadensis
XM_032466535.1	Camelus ferus
XM_032389379.1	Phoca vitulina
XM_032317283.1	Mustela erminea
XM_031690071.1	Vicugna pacos
XM_031438512.1	Camelus dromedarius
XM_031035271.1	Leptonychotes weddellii
XM_030868569.1	Globicephala melas
XM_029934843.1	Suricata suricatta
XM_029227101.1	Monodon monoceros
XM_024133625.2	Physeter catodon
XM_028158096.1	Eptesicus fuscus
XM_007182616.2	Balaenoptera acutorostrata
XM_027975583.1	Ovis aries
XM_027046230.1	Acinonyx jubatus
XM_026509581.1	Ursus arctos
XM_026003405.1	Vulpes vulpes
XM_023744156.1	Myotis lucifugus
XM_023632780.1	Equus caballus
XM_023247428.1	Felis catus
XM_022421141.1	Canis lupus
XM_005667943.3	Sus scrofa
XM_019647580.1	Hipposideros armiger
XM_019422898.1	Panthera pardus
XM_018060259.1	Capra hircus
AMY2B
NM_001190403.1	Mus musculus
NM_020978.4	Homo sapiens
XM_027606819.1	Zalophus californianus
NM_001035016.1	Bos taurus
XM_035017900.1	Mirounga leonina
XM_030324276.1	Lynx canadensis
XM_032422424.1	Phoca vitulina
XM_006728166.2	Leptonychotes weddellii
XM_028102152.1	Eumetopias jubatus
XM_025931144.1	Puma concolor
XM_025872311.1	Callorhinus ursinus
XM_024985916.1	Bos taurus
XM_003990379.3	Felis catus
XM_019956962.1	Bos indicus
XM_016213127.1	Miniopterus natalensis
XM_004414067.2	Odobenus rosmarus
XM_005663621.3	Sus scrofa
APOA1
NM_009692.4	Mus musculus
NM_001318021.1	Homo sapiens
NM_214398.1	Sus scrofa
XM_025465415.2	Canis lupus
XM_027580704.1	Zalophus californianus
NM_174242.3	Bos taurus
XM_035009001.1	Mirounga leonina
XM_034665812.1	Ailuropoda melanoleuca
XM_019942021.2	Tursiops truncatus
XM_004273365.2	Orcinus orca
XM_033119080.1	Rhinolophus ferrumequinum
XM_032868567.1	Lontra canadensis
XM_032638706.1	Phocoena sinus
XM_030333489.1	Lynx canadensis
XM_032472431.1	Camelus ferus
XM_032427720.1	Phoca vitulina
XM_032358648.1	Mustela erminea
XM_006220091.3	Vicugna pacos
XM_010981414.2	Camelus dromedarius
XM_006743453.2	Leptonychotes weddellii
XM_030835236.1	Globicephala melas
XM_022559122.1	Delphinapterus leucas
XM_029915698.1	Suricata suricatta
XM_029209503.1	Monodon monoceros
XM_028514846.1	Phyllostomus discolor
XM_007117156.2	Physeter catodon
XM_008150216.2	Eptesicus fuscus
XM_007196557.2	Balaenoptera acutorostrata
XM_028105811.1	Eumetopias jubatus
XM_027081861.1	Lagenorhynchus obliquidens
XM_027036592.1	Acinonyx jubatus
XM_026505704.1	Ursus arctos
XM_025999183.1	Vulpes vulpes
XM_025929031.1	Puma concolor
XM_025893554.1	Callorhinus ursinus
XM_025266849.1	Bubalus bubalis
XM_006912788.3	Pteropus alecto
XM_024751760.1	Neophocaena asiaeorientalis
XM_024570947.1	Desmodus rotundus
XM_023744309.1	Myotis lucifugus
XM_005611592.3	Equus caballus
XM_011383190.2	Pteropus vampyrus
XM_011286366.3	Felis catus
XM_014113398.2	Canis lupus
XM_021696430.1	Neomonachus schauinslandi
XM_020902611.1	Odocoileus virginianus
XM_019975326.1	Bos indicus
XM_019647386.1	Hipposideros armiger
XM_019469063.1	Panthera pardus
XM_018059749.1	Capra hircus
XM_017654115.1	Manis javanica
XM_016204697.1	Miniopterus natalensis
XM_007522980.2	Erinaceus europaeus
XM_016134919.1	Rousettus aegyptiacus
XM_015562485.1	Myotis davidii
XM_015536764.1	Panthera tigris
XM_014855536.1	Equus asinus
XM_005856820.2	Myotis brandtii
XM_014478335.1	Bos mutus
XM_004749900.2	Mustela putorius
XM_004605063.1	Sorex araneus
XM_004688835.2	Condylura cristata
XM_004415475.1	Odobenus rosmarus
XM_010953505.1	Camelus bactrianus
XM_010830377.1	Bison bison
XM_008690201.1	Ursus maritimus
XM_008516726.1	Equus przewalskii
XM_007461851.1	Lipotes vexillifer
APOA4
NM_007468.2	Mus musculus
NM_000482.4	Homo sapiens
NM_214388.1	Sus scrofa
XM_025465416.2	Canis lupus
XM_027579882.1	Zalophus californianus
NM_001037480.1	Bos taurus
XM_035008724.1	Mirounga leonina
XM_002919502.3	Ailuropoda melanoleuca
XM_004316749.1	Tursiops truncatus
XM_004273367.2	Orcinus orca
XM_033118798.1	Rhinolophus ferrumequinum
XM_032868555.1	Lontra canadensis
XM_032640677.1	Phocoena sinus
XM_030333379.1	Lynx canadensis
XM_006175345.3	Camelus ferus
XM_032427780.1	Phoca vitulina
XM_032359168.1	Mustela erminea
XM_031670472.1	Vicugna pacos
XM_010981415.2	Camelus dromedarius
XM_006747570.2	Leptonychotes weddellii
XM_030835207.1	Globicephala melas
XM_030759593.1	Delphinapterus leucas
XM_029914640.1	Suricata suricatta
XM_029207050.1	Monodon monoceros
XM_028514847.1	Phyllostomus discolor
XM_007117157.1	Physeter catodon
XM_008150219.2	Eptesicus fuscus
XM_007196554.2	Balaenoptera acutorostrata
XM_028105770.1	Eumetopias jubatus
XM_004016047.4	Ovis aries
XM_027081863.1	Lagenorhynchus obliquidens
XM_027036581.1	Acinonyx jubatus
XM_026505950.1	Ursus arctos
XM_025998875.1	Vulpes vulpes
XM_025929048.1	Puma concolor
XM_025893377.1	Callorhinus ursinus
XM_025266847.1	Bubalus bubalis
XM_005215852.4	Bos taurus
XM_006912834.1	Pteropus alecto
XM_024751766.1	Neophocaena asiaeorientalis
XM_024570766.1	Desmodus rotundus
XM_006102947.3	Myotis lucifugus
XM_001502453.4	Equus caballus
XM_011383197.2	Pteropus vampyrus
XM_011286365.3	Felis catus
XM_546510.6	Canis lupus
XM_021696523.1	Neomonachus schauinslandi
XM_020902602.1	Odocoileus virginianus
XM_019975324.1	Bos indicus
XM_019647381.1	Hipposideros armiger
XM_019469068.1	Panthera pardus
XM_005689482.3	Capra hircus
XM_017654114.1	Manis javanica
XM_016204699.1	Miniopterus natalensis
XM_007522994.2	Erinaceus europaeus
XM_016134921.1	Rousettus aegyptiacus
XM_015562483.1	Myotis davidii
XM_015536783.1	Panthera tigris
XM_014855534.1	Equus asinus
XM_005856821.2	Myotis brandtii
XM_005896142.2	Bos mutus
XM_004749897.2	Mustela putorius
XM_004689232.1	Condylura cristata
XM_004415478.2	Odobenus rosmarus
XM_010953506.1	Camelus bactrianus
XM_010830379.1	Bison bison
XM_008690202.1	Ursus maritimus
XM_008516743.1	Equus przewalskii
XM_007461852.1	Lipotes vexillifer
APOB
NM_009693.2	Mus musculus
NM_000384.3	Homo sapiens
NM_001375388.1	Sus scrofa
XM_025454549.2	Canis lupus
XM_027621822.2	Zalophus californianus
XM_035000523.1	Mirounga leonina
XM_034659850.1	Ailuropoda melanoleuca
XM_019943351.2	Tursiops truncatus
XM_004274849.2	Orcinus orca
XM_033125573.1	Rhinolophus ferrumequinum
XM_032866920.1	Lontra canadensis
XM_032653146.1	Phocoena sinus
XM_030311575.1	Lynx canadensis
XM_032497103.1	Camelus ferus
XM_032391593.1	Phoca vitulina
XM_032353203.1	Mustela erminea
XM_006197288.3	Vicugna pacos
XM_031466641.1	Camelus dromedarius
XM_031039224.1	Leptonychotes weddellii
XM_030858310.1	Globicephala melas
XM_022574358.1	Delphinapterus leucas
XM_029938566.1	Suricata suricatta
XM_029232060.1	Monodon monoceros
XM_028517583.1	Phyllostomus discolor
XM_028496582.1	Physeter catodon
XM_008162382.2	Eptesicus fuscus
XM_028166784.1	Balaenoptera acutorostrata
XM_028099515.1	Eumetopias jubatus
XM_027966544.1	Ovis aries
XM_027113739.1	Lagenorhynchus obliquidens
XM_027033268.1	Acinonyx jubatus
XM_026519577.1	Ursus arctos
XM_026014965.1	Vulpes vulpes
XM_025927155.1	Puma concolor
XM_025867581.1	Callorhinus ursinus
XM_006076041.2	Bubalus bubalis
XM_024999521.1	Bos taurus
XM_006910423.2	Pteropus alecto
XM_024747803.1	Neophocaena asiaeorientalis
XM_024553005.1	Desmodus rotundus
XM_023756429.1	Myotis lucifugus
XM_023619446.1	Equus caballus
XM_011356625.2	Pteropus vampyrus
XM_003984468.5	Felis catus
XM_005630596.1	Canis lupus
XM_021697339.1	Neomonachus schauinslandi
XM_020898266.1	Odocoileus virginianus
XM_019969506.1	Bos indicus
XM_019651837.1	Hipposideros armiger
XM_019450818.1	Panthera pardus
XM_018055590.1	Capra hircus
XM_017676628.1	Manis javanica
XM_016224750.1	Miniopterus natalensis
XM_007516778.2	Erinaceus europaeus
XM_016144749.1	Rousettus aegyptiacus
XM_015566436.1	Myotis davidii
XM_007080739.2	Panthera tigris
XM_014866430.1	Equus asinus
XM_005874933.2	Myotis brandtii
XM_005895759.2	Bos mutus
XM_004745883.2	Mustela putorius
XM_012932925.1	Sorex araneus
XM_004686059.1	Condylura cristata
XM_004405522.1	Odobenus rosmarus
XM_010947387.1	Camelus bactrianus
XM_010840537.1	Bison bison
XM_008700590.1	Ursus maritimus
XM_008539694.1	Equus przewalskii
XM_007463760.1	Lipotes vexillifer
ATP1A1
NM_144900.2	Mus musculus
NM_000701.8	Homo sapiens
NM_001076798.1	Bos taurus
GQ340774.1	Sus scrofa
HQ401288.1	Equus caballus
XM_025453405.2	Canis lupus
XM_035727346.1	Zalophus californianus
NM_001003306.2	Canis lupus
NM_001114532.2	Equus caballus
NM_001009360.1	Ovis aries
XM_034990214.1	Mirounga leonina
XM_019804162.2	Ailuropoda melanoleuca
XM_004319853.3	Tursiops truncatus
XM_004263239.2	Orcinus orca
XM_033092040.1	Rhinolophus ferrumequinum
XM_032881343.1	Lontra canadensis
XM_032602797.1	Phocoena sinus
XM_030324045.1	Lynx canadensis
XM_032486963.1	Camelus ferus
XM_032420791.1	Phoca vitulina
XM_032361022.1	Mustela erminea
XM_015247464.2	Vicugna pacos
XM_010980699.2	Camelus dromedarius
XM_030869154.1	Globicephala melas
XM_022583976.2	Delphinapterus leucas
XM_029949795.1	Suricata suricatta
XM_029227173.1	Monodon monoceros
XM_028503225.1	Phyllostomus discolor
XM_024119666.2	Physeter catodon
XM_008147218.2	Eptesicus fuscus
XM_007169327.2	Balaenoptera acutorostrata
XM_028102134.1	Eumetopias jubatus
XM_027968332.1	Ovis aries
XM_027091098.1	Lagenorhynchus obliquidens
XM_027060808.1	Acinonyx jubatus
XM_026483669.1	Ursus arctos
XM_025994632.1	Vulpes vulpes
XM_025928083.1	Puma concolor
XM_025872514.1	Callorhinus ursinus
XM_006058684.2	Bubalus bubalis
XM_006919674.3	Pteropus alecto
XM_024764894.1	Neophocaena asiaeorientalis
XM_024570403.1	Desmodus rotundus
XM_023761241.1	Myotis lucifugus
XM_023640223.1	Equus caballus
XM_023534907.1	Pteropus vampyrus
XM_011285086.3	Felis catus
XM_021690233.1	Neomonachus schauinslandi
XM_021088717.1	Sus scrofa
XM_020892330.1	Odocoileus virginianus
XM_019956738.1	Bos indicus
XM_019661461.1	Hipposideros armiger
XM_019457963.1	Panthera pardus
XM_018045956.1	Capra hircus
XM_017650322.1	Manis javanica
XM_016223407.1	Miniopterus natalensis
XM_007525504.1	Erinaceus europaeus
XM_016124340.1	Rousettus aegyptiacus
XM_015563537.1	Myotis davidii
XM_007073456.2	Panthera tigris
XM_014848254.1	Equus asinus
XM_014534532.1	Myotis brandtii
XM_005901993.2	Bos mutus
XM_004771080.2	Mustela putorius
XM_012934427.1	Sorex araneus
XM_012730082.1	Condylura cristata
XM_004416508.1	Odobenus rosmarus
XM_010968216.1	Camelus bactrianus
XM_010830730.1	Bison bison
XM_008697735.1	Ursus maritimus
XM_008515134.1	Equus przewalskii
XM_007452636.1	Lipotes vexillifer
ATP1A2
NM_178405.3	Mus musculus
J05096.1	Homo sapiens
NM_001171541.1	Sus scrofa
XM_035722283.1	Zalophus californianus
NM_001081524.1	Bos taurus
XM_035009923.1	Mirounga leonina
XM_032845613.1	Lontra canadensis
XM_032609345.1	Phocoena sinus
XM_030302688.1	Lynx canadensis
XM_032463924.1	Camelus ferus
XM_010993106.2	Camelus dromedarius
XM_028530582.1	Phyllostomus discolor
XM_028090917.1	Eumetopias jubatus
XM_004002661.3	Ovis aries
XM_027095130.1	Lagenorhynchus obliquidens
XM_025860716.1	Callorhinus ursinus
XM_024750651.1	Neophocaena asiaeorientalis
XM_024574796.1	Desmodus rotundus
XM_023760700.1	Myotis lucifugus
XM_001915236.5	Equus caballus
XM_019649715.1	Hipposideros armiger
XM_019433188.1	Panthera pardus
XM_007530554.2	Erinaceus europaeus
XM_016214697.1	Miniopterus natalensis
XM_016139415.1	Rousettus aegyptiacus
XM_014848339.1	Equus asinus
XM_005857770.2	Myotis brandtii
XM_005903875.2	Bos mutus
XM_004775836.2	Mustela putorius
XM_004613769.1	Sorex araneus
XM_004688371.2	Condylura cristata
XM_004407861.1	Odobenus rosmarus
XM_010846873.1	Bison bison
XM_008700784.1	Ursus maritimus
XM_008520482.1	Equus przewalskii
XM_007459937.1	Lipotes vexillifer
ATP1A3
NM_001290469.1	Mus musculus
NM_001256214.2	Homo sapiens
XM_025424850.2	Canis lupus
XM_027620030.2	Zalophus californianus
XM_034986478.1	Mirounga leonina
XM_019804554.2	Ailuropoda melanoleuca
XM_033844027.1	Tursiops truncatus
XM_004271226.2	Orcinus orca
XM_033128673.1	Rhinolophus ferrumequinum
XM_032849601.1	Lontra canadensis
XM_032614091.1	Phocoena sinus
XM_030299433.1	Lynx canadensis
XM_032485917.1	Camelus ferus
XM_032388307.1	Phoca vitulina
XM_032323108.1	Mustela erminea
XM_006208604.2	Vicugna pacos
XM_010981452.2	Camelus dromedarius
XM_006731989.1	Leptonychotes weddellii
XM_030874834.1	Globicephala melas
XM_022585534.2	Delphinapterus leucas
XM_029926615.1	Suricata suricatta
XM_029200868.1	Monodon monoceros
XM_028530353.1	Phyllostomus discolor
XM_024132576.1	Physeter catodon
XM_008160242.2	Eptesicus fuscus
XM_007168044.2	Balaenoptera acutorostrata
XM_028087872.1	Eumetopias jubatus
XM_027978356.1	Ovis aries
XM_027079262.1	Lagenorhynchus obliquidens
XM_027037650.1	Acinonyx jubatus
XM_026481754.1	Ursus arctos
XM_026014136.1	Vulpes vulpes
XM_025914862.1	Puma concolor
XM_025849720.1	Callorhinus ursinus
XM_006041256.2	Bubalus bubalis
XM_006903869.2	Pteropus alecto
XM_024979110.1	Bos taurus
XM_024768379.1	Neophocaena asiaeorientalis
XM_024577645.1	Desmodus rotundus
XM_023744867.1	Myotis lucifugus
XM_023651400.1	Equus caballus
XM_023524729.1	Pteropus vampyrus
XM_023245179.1	Felis catus
XM_005616516.3	Canis lupus
XM_021692257.1	Neomonachus schauinslandi
XM_021093276.1	Sus scrofa
XM_020871133.1	Odocoileus virginianus
XM_019978259.1	Bos indicus
XM_019629065.1	Hipposideros armiger
XM_019434404.1	Panthera pardus
XM_018062470.1	Capra hircus
XM_017654606.1	Manis javanica
XM_007532916.2	Erinaceus europaeus
XM_016209176.1	Miniopterus natalensis
XM_016129959.1	Rousettus aegyptiacus
XM_006761074.2	Myotis davidii
XM_015539514.1	Panthera tigris
XM_014867515.1	Equus asinus
XM_005883886.2	Myotis brandtii
XM_005908984.2	Bos mutus
XM_013064128.1	Mustela putorius
XM_004620704.2	Sorex araneus
XM_004694154.2	Condylura cristata
XM_004408162.1	Odobenus rosmarus
XM_010946744.1	Camelus bactrianus
XM_010863012.1	Bison bison
XM_008709716.1	Ursus maritimus
XM_007458592.1	Lipotes vexillifer
ATP1A4
NM_013734.1	Mus musculus
NM_144699.4	Homo sapiens
NM_001144103.2	Bos taurus
MG587082.1	Sus scrofa
XM_034667296.1	Ailuropoda melanoleuca
XM_032591769.1	Lynx canadensis
XM_006173934.3	Camelus ferus
XM_032318338.1	Mustela erminea
XM_010993105.2	Camelus dromedarius
XM_006743429.2	Leptonychotes weddellii
XM_027095115.1	Lagenorhynchus obliquidens
XM_027048645.1	Acinonyx jubatus
XM_026487301.1	Ursus arctos
XM_006060485.2	Bubalus bubalis
XM_005203533.4	Bos taurus
XM_006922901.1	Pteropus alecto
XM_023640889.1	Equus caballus
XM_011373078.1	Pteropus vampyrus
XM_023247846.1	Felis catus
XM_021681913.1	Neomonachus schauinslandi
XM_020885189.1	Odocoileus virginianus
XM_019988162.1	Bos indicus
XM_016139435.1	Rousettus aegyptiacus
XM_006752838.2	Myotis davidii
XM_014848336.1	Equus asinus
XM_005857769.2	Myotis brandtii
XM_005903876.1	Bos mutus
XM_004775837.1	Mustela putorius
XM_004688373.2	Condylura cristata
XM_004407862.1	Odobenus rosmarus
XM_010846875.1	Bison bison
XM_008700701.1	Ursus maritimus
XM_008520476.1	Equus przewalskii
XM_007459936.1	Lipotes vexillifer
ATP1B1
NM_009721.6	Mus musculus
NM_001677.4	Homo sapiens
NM_001001542.1	Sus scrofa
XM_025430436.2	Canis lupus
XM_027610184.2	Zalophus californianus
NM_001003283.2	Canis lupus
NM_001035334.1	Bos taurus
NM_001009796.1	Ovis aries
XM_035010888.1	Mirounga leonina
XM_002918574.4	Ailuropoda melanoleuca
XM_004331399.3	Tursiops truncatus
XM_033428037.1	Orcinus orca
XM_033093499.1	Rhinolophus ferrumequinum
XM_032863041.1	Lontra canadensis
XM_030302773.1	Lynx canadensis
XM_006173246.3	Camelus ferus
XM_032389421.1	Phoca vitulina
XM_032318641.1	Mustela erminea
XM_006211094.2	Vicugna pacos
XM_031435823.1	Camelus dromedarius
XM_006739759.2	Leptonychotes weddellii
XM_030875544.1	Globicephala melas
XM_022560186.1	Delphinapterus leucas
XM_029934984.1	Suricata suricatta
XM_029227186.1	Monodon monoceros
XM_028530816.1	Phyllostomus discolor
XM_007113616.3	Physeter catodon
XM_028127741.1	Eptesicus fuscus
XM_007172483.2	Balaenoptera acutorostrata
XM_028123021.1	Eumetopias jubatus
XM_027975567.1	Ovis aries
XM_027086387.1	Lagenorhynchus obliquidens
XM_027046299.1	Acinonyx jubatus
XM_026509428.1	Ursus arctos
XM_026003346.1	Vulpes vulpes
XM_025926225.1	Puma concolor
XM_025877600.1	Callorhinus ursinus
XM_006054332.2	Bubalus bubalis
XM_015586147.2	Pteropus alecto
XM_024742414.1	Neophocaena asiaeorientalis
XM_024553694.1	Desmodus rotundus
XM_006099604.3	Myotis lucifugus
XM_023640511.1	Equus caballus
XM_023525925.1	Pteropus vampyrus
XM_011290899.2	Felis catus
XM_021682826.1	Neomonachus schauinslandi
XM_020874161.1	Odocoileus virginianus
XM_019976177.1	Bos indicus
XM_019647501.1	Hipposideros armiger
XM_019424065.1	Panthera pardus
XM_005690616.3	Capra hircus
XM_017664237.1	Manis javanica
XM_007531788.2	Erinaceus europaeus
XM_016202338.1	Miniopterus natalensis
XM_016148603.1	Rousettus aegyptiacus
XM_015564256.1	Myotis davidii
XM_015535241.1	Panthera tigris
XM_014857644.1	Equus asinus
XM_014535583.1	Myotis brandtii
XM_005902374.1	Bos mutus
XM_013049310.1	Mustela putorius
XM_004613731.1	Sorex araneus
XM_004688462.2	Condylura cristata
XM_004406472.2	Odobenus rosmarus
XM_010953832.1	Camelus bactrianus
XM_010836691.1	Bison bison
XM_008697510.1	Ursus maritimus
XM_008534794.1	Equus przewalskii
XM_007458117.1	Lipotes vexillifer
ATP1B2
NM_013415.6	Mus musculus
NM_001678.5	Homo sapiens
NM_174677.2	Bos taurus
XM_025428523.2	Canis lupus
XM_027568531.2	Zalophus californianus
XM_034989807.1	Mirounga leonina
XM_034647127.1	Ailuropoda melanoleuca
XM_033847971.1	Tursiops truncatus
XM_004266899.3	Orcinus orca
XM_033090595.1	Rhinolophus ferrumequinum
XM_032840032.1	Lontra canadensis
XM_032618038.1	Phocoena sinus
XM_030296672.1	Lynx canadensis
XM_032498693.1	Camelus ferus
XM_032432055.1	Phoca vitulina
XM_032322547.1	Mustela erminea
XM_006218776.3	Vicugna pacos
XM_010996515.2	Camelus dromedarius
XM_006738888.2	Leptonychotes weddellii
XM_030861571.1	Globicephala melas
XM_022595801.1	Delphinapterus leucas
XM_029928873.1	Suricata suricatta
XM_029210666.1	Monodon monoceros
XM_028534533.1	Phyllostomus discolor
XM_007100638.3	Physeter catodon
XM_008153502.2	Eptesicus fuscus
XM_007166390.2	Balaenoptera acutorostrata
XM_028125122.1	Eumetopias jubatus
XM_004012670.3	Ovis aries
XM_027130924.1	Lagenorhynchus obliquidens
XM_027047534.1	Acinonyx jubatus
NM_001290927.1	Bubalus bubalis
XM_026520893.1	Ursus arctos
XM_026005406.1	Vulpes vulpes
XM_025920407.1	Puma concolor
XM_025864324.1	Callorhinus ursinus
XM_006922334.3	Pteropus alecto
XM_024748485.1	Neophocaena asiaeorientalis
XM_024564801.1	Desmodus rotundus
XM_006107834.3	Myotis lucifugus
XM_023653462.1	Equus caballus
XM_011358862.2	Pteropus vampyrus
XM_019817099.2	Felis catus
XM_022418529.1	Canis lupus
XM_021694794.1	Neomonachus schauinslandi
XM_003131945.5	Sus scrofa
XM_020869124.1	Odocoileus virginianus
XM_019982439.1	Bos indicus
XM_019665048.1	Hipposideros armiger
XM_019413570.1	Panthera pardus
XM_013972245.2	Capra hircus
XM_017671794.1	Manis javanica
XM_016222432.1	Miniopterus natalensis
XM_007522251.2	Erinaceus europaeus
XM_016154774.1	Rousettus aegyptiacus
XM_015562566.1	Myotis davidii
XM_015541851.1	Panthera tigris
XM_014861555.1	Equus asinus
XM_005894801.2	Bos mutus
XM_004760262.2	Mustela putorius
XM_004604860.1	Sorex araneus
XM_004684641.2	Condylura cristata
XM_004398492.2	Odobenus rosmarus
XM_010965923.1	Camelus bactrianus
XM_010843212.1	Bison bison
XM_008687971.1	Ursus maritimus
XM_008530354.1	Equus przewalskii
XM_007457789.1	Lipotes vexillifer
ATP1B3
NM_001357213.1	Mus musculus
NM_001679.4	Homo sapiens
XM_025448926.2	Canis lupus
XM_027586188.1	Zalophus californianus
NM_001035393.2	Bos taurus
XM_034996069.1	Mirounga leonina
XM_034661888.1	Ailuropoda melanoleuca
XM_019934293.2	Tursiops truncatus
XM_004278228.2	Orcinus orca
XM_033132944.1	Rhinolophus ferrumequinum
XM_032852389.1	Lontra canadensis
XM_032630712.1	Phocoena sinus
XM_030329487.2	Lynx canadensis
XM_032487263.1	Camelus ferus
XM_032408559.1	Phoca vitulina
XM_032347058.1	Mustela erminea
XM_006202761.3	Vicugna pacos
XM_031446185.1	Camelus dromedarius
XM_006737463.1	Leptonychotes weddellii
XM_030873325.1	Globicephala melas
XM_022582654.2	Delphinapterus leucas
XM_029940144.1	Suricata suricatta
XM_029215208.1	Monodon monoceros
XM_028518755.1	Phyllostomus discolor
XM_024131830.2	Physeter catodon
XM_008152497.2	Eptesicus fuscus
XM_007198693.2	Balaenoptera acutorostrata
XM_028099118.1	Eumetopias jubatus
XM_012102251.3	Ovis aries
XM_027091598.1	Lagenorhynchus obliquidens
XM_027061699.1	Acinonyx jubatus
XM_026497163.1	Ursus arctos
XM_026018541.1	Vulpes vulpes
XM_025913121.1	Puma concolor
XM_025881259.1	Callorhinus ursinus
XM_006078028.2	Bubalus bubalis
XM_024990053.1	Bos taurus
XM_006907182.2	Pteropus alecto
XM_024769096.1	Neophocaena asiaeorientalis
XM_024556408.1	Desmodus rotundus
XM_006083779.2	Myotis lucifugus
XM_023621035.1	Equus caballus
XM_011357431.2	Pteropus vampyrus
XM_023260509.1	Felis catus
XM_005634648.1	Canis lupus
XM_021678695.1	Neomonachus schauinslandi
XM_013982100.2	Sus scrofa
XM_020879312.1	Odocoileus virginianus
XM_019961534.1	Bos indicus
XM_019645956.1	Hipposideros armiger
XM_019438392.1	Panthera pardus
XM_018049690.1	Capra hircus
XM_017672752.1	Manis javanica
XM_016209868.1	Miniopterus natalensis
XM_007529933.2	Erinaceus europaeus
XM_016141875.1	Rousettus aegyptiacus
XM_015560412.1	Myotis davidii
XM_007086348.2	Panthera tigris
XM_014852065.1	Equus asinus
XM_014542705.1	Myotis brandtii
XM_005888771.2	Bos mutus
XM_013057272.1	Mustela putorius
XM_004603207.1	Sorex araneus
XM_012725011.1	Condylura cristata
XM_004397291.1	Odobenus rosmarus
XM_010952261.1	Camelus bactrianus
XM_010858171.1	Bison bison
XM_008707778.1	Ursus maritimus
XM_008529492.1	Equus przewalskii
XM_007446959.1	Lipotes vexillifer
ATP1B4
NM_001290389.1	Mus musculus
NM_012069.5	Homo sapiens
XM_025431561.2	Canis lupus
XM_027609023.1	Zalophus californianus
NM_001101919.1	Bos taurus
XM_035008057.1	Mirounga leonina
XM_019803096.2	Ailuropoda melanoleuca
XM_019949436.1	Tursiops truncatus
XM_012538977.2	Orcinus orca
XM_033130252.1	Rhinolophus ferrumequinum
XM_032882300.1	Lontra canadensis
XM_032620133.1	Phocoena sinus
XM_030305449.1	Lynx canadensis
XM_032475039.1	Camelus ferus
XM_032391440.1	Phoca vitulina
XM_032331344.1	Mustela erminea
XM_006215892.3	Vicugna pacos
XM_031446247.1	Camelus dromedarius
XM_031016904.1	Leptonychotes weddellii
XM_030844911.1	Globicephala melas
XM_022561854.1	Delphinapterus leucas
XM_029930841.1	Suricata suricatta
XM_029240978.1	Monodon monoceros
XM_028523227.1	Phyllostomus discolor
XM_007116065.2	Physeter catodon
XM_008156114.2	Eptesicus fuscus
XM_007178601.2	Balaenoptera acutorostrata
XM_028087811.1	Eumetopias jubatus
XM_007178604.1	Balaenoptera acutorostrata
XM_027963551.1	Ovis aries
XM_027092332.1	Lagenorhynchus obliquidens
XM_027054253.1	Acinonyx jubatus
XM_026520509.1	Ursus arctos
XM_026017920.1	Vulpes vulpes
XM_025934159.1	Puma concolor
XM_025852774.1	Callorhinus ursinus
XM_006048796.1	Bubalus bubalis
XM_010821367.3	Bos taurus
XM_006917811.1	Pteropus alecto
XM_024738126.1	Neophocaena asiaeorientalis
XM_024567128.1	Desmodus rotundus
XM_006082155.3	Myotis lucifugus
XM_001501218.4	Equus caballus
XM_011378250.1	Pteropus vampyrus
XM_006943972.4	Felis catus
XM_538158.5	Canis lupus
XM_021686095.1	Neomonachus schauinslandi
XM_005673853.3	Sus scrofa
XM_020910991.1	Odocoileus virginianus
XM_019955739.1	Bos indicus
XM_019633280.1	Hipposideros armiger
XM_019421841.1	Panthera pardus
XM_018044272.1	Capra hircus
XM_017659159.1	Manis javanica
XM_016214056.1	Miniopterus natalensis
XM_007530370.2	Erinaceus europaeus
XM_016122148.1	Rousettus aegyptiacus
XM_006767812.2	Myotis davidii
XM_007076243.1	Panthera tigris
XM_014831363.1	Equus asinus
XM_005884673.2	Myotis brandtii
XM_005891531.1	Bos mutus
XM_013061253.1	Mustela putorius
XM_004606332.1	Sorex araneus
XM_004685762.1	Condylura cristata
XM_012564678.1	Odobenus rosmarus
XM_010963942.1	Camelus bactrianus
XM_008709746.1	Ursus maritimus
XM_008507418.1	Equus przewalskii
XM_007464432.1	Lipotes vexillifer
CACNA1D
NM_028981.3	Mus musculus
NM_000720.4	Homo sapiens
XM_025456178.2	Canis lupus
XM_027583772.1	Zalophus californianus
NM_001193025.1	Bos taurus
XM_034998637.1	Mirounga leonina
XM_034658480.1	Ailuropoda melanoleuca
XM_033863736.1	Tursiops truncatus
XM_033424607.1	Orcinus orca
XM_033132020.1	Rhinolophus ferrumequinum
XM_032868309.1	Lontra canadensis
XM_032650076.1	Phocoena sinus
XM_030307022.1	Lynx canadensis
XM_032458260.1	Camelus ferus
XM_032411477.1	Phoca vitulina
XM_032322264.1	Mustela erminea
XM_031686415.1	Vicugna pacos
XM_031470548.1	Camelus dromedarius
XM_031034429.1	Leptonychotes weddellii
XM_030867437.1	Globicephala melas
XM_022572853.2	Delphinapterus leucas
XM_029917880.1	Suricata suricatta
XM_029243849.1	Monodon monoceros
XM_028518017.1	Phyllostomus discolor
XM_024123808.1	Physeter catodon
XM_028152809.1	Eptesicus fuscus
XM_007174783.2	Balaenoptera acutorostrata
XM_028124508.1	Eumetopias jubatus
XM_008146330.1	Eptesicus fuscus
XM_012099899.3	Ovis aries
XM_027121102.1	Lagenorhynchus obliquidens
XM_027038967.1	Acinonyx jubatus
XM_026501047.1	Ursus arctos
XM_025986319.1	Vulpes vulpes
XM_025915969.1	Puma concolor
XM_025885606.1	Callorhinus ursinus
XM_025272138.1	Bubalus bubalis
XM_015593660.2	Pteropus alecto
XM_005222721.3	Bos taurus
XM_024746346.1	Neophocaena asiaeorientalis
XM_024556512.1	Desmodus rotundus
XM_023755748.1	Myotis lucifugus
XM_023620263.1	Equus caballus
XM_023522317.1	Pteropus vampyrus
XM_003982329.4	Felis catus
XM_005632418.2	Canis lupus
XM_021694968.1	Neomonachus schauinslandi
XM_013981775.2	Sus scrofa
XM_020885966.1	Odocoileus virginianus
XM_019984668.1	Bos indicus
XM_019667393.1	Hipposideros armiger
XM_019417195.1	Panthera pardus
XM_018066674.1	Capra hircus
XM_017668844.1	Manis javanica
XM_016210207.1	Miniopterus natalensis
XM_007531402.2	Erinaceus europaeus
XM_016156352.1	Rousettus aegyptiacus
XM_006754674.2	Myotis davidii
XM_015537458.1	Panthera tigris
XM_014827080.1	Equus asinus
XM_014542942.1	Myotis brandtii
XM_005896468.1	Bos mutus
XM_004738201.2	Mustela putorius
XM_004615165.1	Sorex araneus
XM_004676057.2	Condylura cristata
XM_004411446.1	Odobenus rosmarus
XM_010968365.1	Camelus bactrianus
XM_010851678.1	Bison bison
XM_008703657.1	Ursus maritimus
XM_007447227.1	Lipotes vexillifer
CD36
NM_001159558.1	Mus musculus
NM_001371075.1	Homo sapiens
KC507892.1	Bubalus bubalis
NM_001285578.1	Capra hircus
NM_001044622.1	Sus scrofa
NM_001177734.2	Canis lupus
NM_001290838.1	Bubalus bubalis
XM_006049691.2	Bubalus bubalis
XM_024990413.1	Bos taurus
XM_005630887.3	Canis lupus
XM_005667691.3	Sus scrofa
XM_015245651.2	Vicugna pacos
XM_028525509.1	Phyllostomus discolor
XM_008149593.2	Eptesicus fuscus
XM_007187122.2	Balaenoptera acutorostrata
XM_028120007.1	Eumetopias jubatus
XM_007187123.1	Balaenoptera acutorostrata
XM_015080665.2	Acinonyx jubatus
XM_026006110.1	Vulpes vulpes
XM_025929477.1	Puma concolor
XM_025872787.1	Callorhinus ursinus
XM_025042187.1	Pteropus alecto
XM_024559037.1	Desmodus rotundus
XM_014455850.2	Myotis lucifugus
XM_001487907.4	Equus caballus
XM_011365222.1	Pteropus vampyrus
XM_003982706.4	Felis catus
XM_021689487.1	Neomonachus schauinslandi
XM_007527903.2	Erinaceus europaeus
XM_016199836.1	Miniopterus natalensis
XM_016159615.1	Rousettus aegyptiacus
XM_015571245.1	Myotis davidii
XM_007076784.1	Panthera tigris
XM_014844642.1	Equus asinus
XM_005862924.2	Myotis brandtii
XM_004739615.2	Mustela putorius
XM_004676893.2	Condylura cristata
XM_004393624.1	Odobenus rosmarus
XM_008686178.1	Ursus maritimus
XM_008537378.1	Equus przewalskii
XM_007467035.1	Lipotes vexillifer
XM_018046613.1	Capra hircus
XM_025449275.2	Canis lupus
XM_027573244.2	Zalophus californianus
XM_035020448.1	Mirounga leonina
XM_034667055.1	Ailuropoda melanoleuca
XM_033088182.1	Rhinolophus ferrumequinum
XM_032873256.1	Lontra canadensis
XM_030307846.1	Lynx canadensis
XM_032484127.1	Camelus ferus
XM_032402284.1	Phoca vitulina
XM_032304636.1	Mustela erminea
XM_031679722.1	Vicugna pacos
XM_031024125.1	Leptonychotes weddellii
XM_029928047.1	Suricata suricatta
XM_026504561.1	Ursus arctos
XM_019661583.1	Hipposideros armiger
XM_019451293.1	Panthera pardus
XM_017677310.1	Manis javanica
CEL
NM_009885.2	Mus musculus
NM_001807.6	Homo sapiens
XM_025475635.2	Canis lupus
XM_027616733.1	Zalophus californianus
NM_001013583.1	Bos taurus
XM_035015526.1	Mirounga leonina
XM_034664751.1	Ailuropoda melanoleuca
XM_033858975.1	Tursiops truncatus
XM_033426871.1	Orcinus orca
XM_033123604.1	Rhinolophus ferrumequinum
XM_032866162.1	Lontra canadensis
XM_032635074.1	Phocoena sinus
XM_030292619.1	Lynx canadensis
XM_032478743.1	Camelus ferus
XM_032418898.1	Phoca vitulina
XM_032307345.1	Mustela erminea
XM_006216617.3	Vicugna pacos
XM_010975411.2	Camelus dromedarius
XM_006744024.1	Leptonychotes weddellii
XM_030838443.1	Globicephala melas
XM_022578323.2	Delphinapterus leucas
XM_029921045.1	Suricata suricatta
XM_029203293.1	Monodon monoceros
XM_007101481.3	Physeter catodon
XM_008152698.2	Eptesicus fuscus
XM_028090558.1	Eumetopias jubatus
XM_007194435.1	Balaenoptera acutorostrata
XM_004005572.4	Ovis aries
XM_027104428.1	Lagenorhynchus obliquidens
XM_027035523.1	Acinonyx jubatus
XM_026514264.1	Ursus arctos
XM_026009577.1	Vulpes vulpes
XM_025912380.1	Puma concolor
XM_025887966.1	Callorhinus ursinus
XM_006062172.2	Bubalus bubalis
XM_015594130.1	Pteropus alecto
XM_024762538.1	Neophocaena asiaeorientalis
XM_024562525.1	Desmodus rotundus
XM_001498274.4	Equus caballus
XM_023536553.1	Pteropus vampyrus
XM_011288708.3	Felis catus
XM_548401.6	Canis lupus
XM_021691155.1	Neomonachus schauinslandi
XM_003353694.4	Sus scrofa
XM_020910950.1	Odocoileus virginianus
XM_019971077.1	Bos indicus
XM_019641768.1	Hipposideros armiger
XM_019420670.1	Panthera pardus
XM_005687291.3	Capra hircus
XM_017646648.1	Manis javanica
XM_016190299.1	Erinaceus europaeus
XM_016196675.1	Miniopterus natalensis
XM_016133929.1	Rousettus aegyptiacus
XM_015536057.1	Panthera tigris
XM_014863374.1	Equus asinus
XM_005882147.2	Myotis brandtii
XM_005902746.2	Bos mutus
XM_004757041.1	Mustela putorius
XM_004613431.1	Sorex araneus
XM_004677862.1	Condylura cristata
XM_012562837.1	Odobenus rosmarus
XM_010955915.1	Camelus bactrianus
XM_010856761.1	Bison bison
XM_008698854.1	Ursus maritimus
XM_008524340.1	Equus przewalskii
XM_007453097.1	Lipotes vexillifer
BT021633.1	Bos taurus
CELA3B
NM_026419.2	Mus musculus
NM_007352.4	Homo sapiens
NM_001166518.3	Bos taurus
XM_035019012.1	Mirounga leonina
XM_004316118.3	Tursiops truncatus
XM_032418137.1	Phoca vitulina
XM_030865590.1	Globicephala melas
XM_022551938.2	Delphinapterus leucas
XM_029947934.1	Suricata suricatta
XM_027963996.1	Ovis aries
XM_027110712.1	Lagenorhynchus obliquidens
XM_026012132.1	Vulpes vulpes
XM_006094021.3	Myotis lucifugus
XM_019668826.1	Hipposideros armiger
XM_017651135.1	Manis javanica
XM_007522603.1	Erinaceus europaeus
XM_006777595.2	Myotis davidii
XM_005859673.2	Myotis brandtii
XM_004603409.1	Sorex araneus
XM_004411719.2	Odobenus rosmarus
XM_010957407.1	Camelus bactrianus
XM_007459209.1	Lipotes vexillifer
CLPS
NM_025469.3	Mus musculus
NM_001252597.2	Homo sapiens
NM_214203.1	Sus scrofa
XM_025418036.2	Canis lupus
XM_027602812.1	Zalophus californianus
NM_001164015.1	Equus caballus
NM_001003287.1	Canis lupus
NM_001077967.2	Bos taurus
XM_034990825.1	Mirounga leonina
XM_002914355.4	Ailuropoda melanoleuca
XM_033863691.1	Tursiops truncatus
XM_004267679.1	Orcinus orca
XM_033103368.1	Rhinolophus ferrumequinum
XM_032864546.1	Lontra canadensis
XM_032650148.1	Phocoena sinus
XM_030315356.1	Lynx canadensis
XM_006180466.2	Camelus ferus
XM_032340510.1	Mustela erminea
XM_006202077.2	Vicugna pacos
XM_010994491.2	Camelus dromedarius
XM_006739118.2	Leptonychotes weddellii
XM_030871120.1	Globicephala melas
XM_022581736.1	Delphinapterus leucas
XM_029945397.1	Suricata suricatta
XM_029244190.1	Monodon monoceros
XM_028511079.1	Phyllostomus discolor
XM_007110788.2	Physeter catodon
XM_008151977.2	Eptesicus fuscus
XM_028120692.1	Eumetopias jubatus
XM_007197972.1	Balaenoptera acutorostrata
XM_004018774.4	Ovis aries
XM_027126772.1	Lagenorhynchus obliquidens
XM_015069776.2	Acinonyx jubatus
XM_026482447.1	Ursus arctos
XM_025991205.1	Vulpes vulpes
XM_025862469.1	Callorhinus ursinus
XM_006050385.2	Bubalus bubalis
XM_006907434.1	Pteropus alecto
XM_024766374.1	Neophocaena asiaeorientalis
XM_024557590.1	Desmodus rotundus
XM_006101248.3	Myotis lucifugus
XM_014734209.2	Equus caballus
XM_011373537.1	Pteropus vampyrus
XM_003986058.3	Felis catus
XM_021684604.1	Neomonachus schauinslandi
XM_020886680.1	Odocoileus virginianus
XM_019985403.1	Bos indicus
XM_019667455.1	Hipposideros armiger
XM_019456896.1	Panthera pardus
XM_005696258.3	Capra hircus
XM_017645403.1	Manis javanica
XM_007534262.2	Erinaceus europaeus
XM_016120206.1	Rousettus aegyptiacus
XM_015560870.1	Myotis davidii
XM_014830834.1	Equus asinus
XM_014529590.1	Myotis brandtii
XM_014483423.1	Bos mutus
XM_004770706.2	Mustela putorius
XM_004673985.2	Condylura cristata
XM_004407755.1	Odobenus rosmarus
XM_010848646.1	Bison bison
XM_008693397.1	Ursus maritimus
XM_008544172.1	Equus przewalskii
XM_007467259.1	Lipotes vexillifer
CPA1
NM_025350.4	Mus musculus
NM_001868.4	Homo sapiens
XM_025471658.2	Canis lupus
XM_027574738.1	Zalophus californianus
NM_214244.1	Sus scrofa
NM_174750.2	Bos taurus
XM_035021114.1	Mirounga leonina
XM_033863264.1	Tursiops truncatus
XM_033099035.1	Rhinolophus ferrumequinum
XM_032643111.1	Phocoena sinus
XM_032483340.1	Camelus ferus
XM_032401169.1	Phoca vitulina
XM_032305427.1	Mustela erminea
XM_031674115.1	Vicugna pacos
XM_031455366.1	Camelus dromedarius
XM_030853815.1	Globicephala melas
XM_029923431.1	Suricata suricatta
XM_029233851.1	Monodon monoceros
XM_028525935.1	Phyllostomus discolor
XM_028489745.1	Physeter catodon
XM_028129014.1	Eptesicus fuscus
XM_028106298.1	Eumetopias jubatus
XM_007177157.1	Balaenoptera acutorostrata
XM_027101924.1	Lagenorhynchus obliquidens
XM_015071054.2	Acinonyx jubatus
XM_026511141.1	Ursus arctos
XM_026010888.1	Vulpes vulpes
XM_025929595.1	Puma concolor
XM_006041460.2	Bubalus bubalis
XM_025045968.1	Pteropus alecto
XM_024763004.1	Neophocaena asiaeorientalis
XM_024555116.1	Desmodus rotundus
XM_006088351.2	Myotis lucifugus
XM_001503015.4	Equus caballus
XM_011357237.1	Pteropus vampyrus
XM_003983055.5	Felis catus
XM_022427215.1	Canis lupus
XM_021699322.1	Neomonachus schauinslandi
XM_005673165.3	Sus scrofa
XM_020880684.1	Odocoileus virginianus
XM_019959084.1	Bos indicus
XM_019646108.1	Hipposideros armiger
XM_017640375.1	Manis javanica
XM_016213319.1	Miniopterus natalensis
XM_007524204.1	Erinaceus europaeus
XM_016148723.1	Rousettus aegyptiacus
XM_006771368.2	Myotis davidii
XM_015535682.1	Panthera tigris
XM_014854370.1	Equus asinus
XM_005868952.2	Myotis brandtii
XM_005905283.2	Bos mutus
XM_004608259.1	Sorex araneus
XM_004677045.1	Condylura cristata
XM_004397989.1	Odobenus rosmarus
XM_010947531.1	Camelus bactrianus
XM_008705914.1	Ursus maritimus
XM_008512862.1	Equus przewalskii
XM_007469716.1	Lipotes vexillifer
CPA2
NM_001024698.3	Mus musculus
NM_001869.3	Homo sapiens
XM_025471652.2	Canis lupus
XM_027573207.2	Zalophus californianus
XM_035021113.1	Mirounga leonina
XM_002913437.4	Ailuropoda melanoleuca
XM_033862695.1	Tursiops truncatus
XM_033099030.1	Rhinolophus ferrumequinum
XM_032865355.1	Lontra canadensis
XM_032642561.1	Phocoena sinus
XM_030308444.1	Lynx canadensis
XM_006184746.1	Camelus ferus
XM_032401566.1	Phoca vitulina
XM_032305403.1	Mustela erminea
XM_006202340.1	Vicugna pacos
XM_010975704.1	Camelus dromedarius
XM_031023658.1	Leptonychotes weddellii
XM_022581087.1	Delphinapterus leucas
XM_029923454.1	Suricata suricatta
XM_029233677.1	Monodon monoceros
XM_028525641.1	Phyllostomus discolor
XM_007109136.3	Physeter catodon
XM_008154013.2	Eptesicus fuscus
XM_007177158.2	Balaenoptera acutorostrata
XM_027101932.1	Lagenorhynchus obliquidens
XM_015071056.2	Acinonyx jubatus
XM_026511124.1	Ursus arctos
XM_025930024.1	Puma concolor
XM_006910519.1	Pteropus alecto
XM_024763034.1	Neophocaena asiaeorientalis
XM_024555113.1	Desmodus rotundus
XM_006088355.2	Myotis lucifugus
XM_023639676.1	Equus caballus
XM_011357267.1	Pteropus vampyrus
XM_003983050.5	Felis catus
XM_532425.6	Canis lupus
XM_021699373.1	Neomonachus schauinslandi
XM_021078736.1	Sus scrofa
XM_019646167.1	Hipposideros armiger
XM_019452751.1	Panthera pardus
XM_017640373.1	Manis javanica
XM_016213401.1	Miniopterus natalensis
XM_007524201.1	Erinaceus europaeus
XM_016148721.1	Rousettus aegyptiacus
XM_006771370.2	Myotis davidii
XM_007078087.2	Panthera tigris
XM_014854365.1	Equus asinus
XM_005868948.2	Myotis brandtii
XM_004741758.2	Mustela putorius
XM_004608262.1	Sorex araneus
XM_004677042.1	Condylura cristata
XM_004397995.2	Odobenus rosmarus
XM_010947677.1	Camelus bactrianus
XM_008705880.1	Ursus maritimus
XM_008512798.1	Equus przewalskii
XM_007469728.1	Lipotes vexillifer
CPA3
NM_007753.2	Mus musculus
NM_001870.4	Homo sapiens
XM_025449006.2	Canis lupus
XM_027584263.1	Zalophus californianus
NM_001192660.1	Bos taurus
XM_034996478.1	Mirounga leonina
XM_011234520.3	Ailuropoda melanoleuca
XM_019934128.2	Tursiops truncatus
XM_004278196.3	Orcinus orca
XM_033132281.1	Rhinolophus ferrumequinum
XM_032852437.1	Lontra canadensis
XM_032630970.1	Phocoena sinus
XM_030329949.1	Lynx canadensis
XM_006187257.2	Camelus ferus
XM_032409200.1	Phoca vitulina
XM_032346177.1	Mustela erminea
XM_006202786.2	Vicugna pacos
XM_010980569.2	Camelus dromedarius
XM_006728278.2	Leptonychotes weddellii
XM_030873501.1	Globicephala melas
XM_022582494.2	Delphinapterus leucas
XM_029940804.1	Suricata suricatta
XM_029215143.1	Monodon monoceros
XM_028505045.1	Phyllostomus discolor
XM_028491324.1	Physeter catodon
XM_028135838.1	Eptesicus fuscus
XM_028103017.1	Eumetopias jubatus
XM_007188172.1	Balaenoptera acutorostrata
XM_004003271.4	Ovis aries
XM_027092833.1	Lagenorhynchus obliquidens
XM_015072535.2	Acinonyx jubatus
XM_026497242.1	Ursus arctos
XM_026015757.1	Vulpes vulpes
XM_025913203.1	Puma concolor
XM_025880902.1	Callorhinus ursinus
XM_006063129.2	Bubalus bubalis
XM_024989824.1	Bos taurus
XM_006917466.1	Pteropus alecto
XM_024769109.1	Neophocaena asiaeorientalis
XM_024556292.1	Desmodus rotundus
XM_006088642.3	Myotis lucifugus
XM_001918126.4	Equus caballus
XM_011364481.2	Pteropus vampyrus
XM_003992028.3	Felis catus
XM_021685989.1	Neomonachus schauinslandi
XM_021069814.1	Sus scrofa
XM_020911688.1	Odocoileus virginianus
XM_019961134.1	Bos indicus
XM_019631372.1	Hipposideros armiger
XM_019439119.1	Panthera pardus
XM_005675465.3	Capra hircus
XM_017647102.1	Manis javanica
XM_016221716.1	Miniopterus natalensis
XM_007518064.2	Erinaceus europaeus
XM_016150058.1	Rousettus aegyptiacus
XM_006771857.1	Myotis davidii
XM_007086324.1	Panthera tigris
XM_014838583.1	Equus asinus
XM_005863487.2	Myotis brandtii
XM_005902435.1	Bos mutus
XM_013057701.1	Mustela putorius
XM_004603187.1	Sorex araneus
XM_004682434.2	Condylura cristata
XM_004405811.1	Odobenus rosmarus
XM_010970413.1	Camelus bactrianus
XM_010858122.1	Bison bison
XM_008707390.1	Ursus maritimus
XM_008531941.1	Equus przewalskii
XM_007471317.1	Lipotes vexillifer
CPB1
NM_029706.2	Mus musculus
NM_001871.3	Homo sapiens
XM_025449005.2	Canis lupus
XM_027584265.1	Zalophus californianus
NM_001003005.2	Canis lupus
NM_001105350.2	Bos taurus
NM_214169.1	Sus scrofa
XM_034988490.1	Mirounga leonina
XM_019807787.2	Ailuropoda melanoleuca
XM_019934127.2	Tursiops truncatus
XM_004278197.2	Orcinus orca
XM_033134300.1	Rhinolophus ferrumequinum
XM_032852435.1	Lontra canadensis
XM_032630726.1	Phocoena sinus
XM_030329860.1	Lynx canadensis
XM_006187258.2	Camelus ferus
XM_032409194.1	Phoca vitulina
XM_032346209.1	Mustela erminea
XM_006202785.2	Vicugna pacos
XM_031448930.1	Camelus dromedarius
XM_006728277.2	Leptonychotes weddellii
XM_030873515.1	Globicephala melas
XM_022582493.2	Delphinapterus leucas
XM_029940088.1	Suricata suricatta
XM_029215244.1	Monodon monoceros
XM_028505025.1	Phyllostomus discolor
XM_024131886.1	Physeter catodon
XM_028135839.1	Eptesicus fuscus
XM_028103117.1	Eumetopias jubatus
XM_007188109.1	Balaenoptera acutorostrata
XM_004003272.4	Ovis aries
XM_027092794.1	Lagenorhynchus obliquidens
XM_027061634.1	Acinonyx jubatus
XM_026497240.1	Ursus arctos
XM_026015727.1	Vulpes vulpes
XM_025913365.1	Puma concolor
XM_025870159.1	Callorhinus ursinus
XM_006063130.2	Bubalus bubalis
XM_006917465.1	Pteropus alecto
XM_024769105.1	Neophocaena asiaeorientalis
[truncated: 5,646 more rows]
