# Supplementary material for: Diet evolution of carnivorous and herbivorous mammals in Laurasiatheria
Source: BMC Ecol Evol. 2022 Jun 21;22:82. doi: 10.1186/s12862-022-02033-6 (PMC9210794; doi:10.1186/s12862-022-02033-6)
Supplement: Supplementary file 3 — Additional file 3: Table S2. Positively selected genes identified by branch-site model. P values were corrected by multiply them by the number of branches tested of each gene (Bonferroni multiple testing correction). [file 12862_2022_2033_MOESM3_ESM.xlsx]

## Sheet: Table S2
Table S2 Positively selected genes identified by branch-site model. P values were corrected by multiply them by the number of branches tested of each gene (Bonferroni multiple testing correction).
Branch	Gene	Null mode		Modified model A
		lnL	np:	lnL	np:	2∆lnL	df	P-value	Corrected P-value	ω	Positively selected sites
Branch A
	APOB	-155805	137	-155572	138	465.76	1	2.68184e-103	3.21821e-102	site class 0 1 2a 2b proportion 0.44522 0.51795 0.01702 0.01981 background w 0.16136 1.00000 0.16136 1.00000 foreground w 0.16136 1.00000 999.00000 999.00000	9L,100R,104K,124Y,160T,161H,177T,183Q,186R,276K,305K,308T,309I,341Q,355V,420A,431G,447Q,467M,477E,479K,486V,487Q,490K,550V,555W,588K,603R,610Q,656S,695N,701G,718H,769K,775A,814A,929I,941V,978R,998D,1024K,1036V,1060T,1079M,1082L,1086T,1112H,1136R,1161M,1222T,1229S,1234N,1288V,1321Q,1334V,1355F,1387K,1407I,1420V,1472T,1477C,1552N,1646E,1703V,1704S,1725H,1728S,1775Y,1834V,1853M,1930K,1937E,1977I,202…
	HKDC1	-22133.8	137	-22130	138	7.52	1	0.00610177	0.0732212	site class 0 1 2a 2b proportion 0.89275 0.10222 0.00452 0.00052 background w 0.03819 1.00000 0.03819 1.00000 foreground w 0.03819 1.00000 16.66145 16.66145	48Q,142G,357T,502D
	NPC1L1	-48194	139	-48190.7	140	6.5	1	0.0107874	0.129449	site class 0 1 2a 2b proportion 0.79542 0.20137 0.00256 0.00065 background w 0.07400 1.00000 0.07400 1.00000 foreground w 0.07400 1.00000 42.10789 42.10789	907L,989N
	MEP1B	-22879.6	137	-22876.9	138	5.28	1	0.0215717	0.258861	site class 0 1 2a 2b proportion 0.71207 0.28385 0.00291 0.00116 background w 0.09265 1.00000 0.09265 1.00000 foreground w 0.09265 1.00000 70.32378 70.32378	204E
Branch B
	AGPAT2	-7545.03	131	-7541.5	132	7.06	1	0.0078824	0.0945888	site class 0 1 2a 2b proportion 0.83116 0.16088 0.00667 0.00129 background w 0.08142 1.00000 0.08142 1.00000 foreground w 0.08142 1.00000 85.51846 85.51846	91T,146S
Branch C
	SLC7A8	-11206	133	-11203	134	5.98	1	0.014469	0.173628	site class 0 1 2a 2b proportion 0.67934 0.13100 0.15900 0.03066 background w 0.02465 1.00000 0.02465 1.00000 foreground w 0.02465 1.00000 2.41723 2.41723
Branch D
	APOB	-155804	137	-155730	138	148.56	1	3.57865e-34	4.29438e-33	site class 0 1 2a 2b proportion 0.45799 0.53461 0.00342 0.00399 background w 0.15998 1.00000 0.15998 1.00000 foreground w 0.15998 1.00000 999.00000 999.00000	212S,399R,615V,1437M,1997K,2089K,2706P,3950N
	PLA2G2D	-5891.45	109	-5887.43	110	8.04	1	0.00457555	0.0549066	site class 0 1 2a 2b proportion 0.64241 0.34501 0.00819 0.00440 background w 0.14034 1.00000 0.14034 1.00000 foreground w 0.14034 1.00000 999.00000 999.00000	83K,95I
Branch E
	LIPF	-9631.52	81	-9626.91	82	9.22	1	0.00239386	0.0263324	site class 0 1 2a 2b proportion 0.62165 0.34489 0.02152 0.01194 background w 0.12499 1.00000 0.12499 1.00000 foreground w 0.12499 1.00000 9.65283 9.65283	18F,48-,72-,263T
	SLC3A2	-18494.8	133	-18490.3	134	8.92	1	0.00282065	0.0338477	site class 0 1 2a 2b proportion 0.73406 0.26362 0.00171 0.00061 background w 0.10148 1.00000 0.10148 1.00000 foreground w 0.10148 1.00000 205.31323 205.31323	329T
	MEP1B	-22873.2	137	-22868.8	138	8.76	1	0.00307909	0.0369491	site class 0 1 2a 2b proportion 0.67560 0.26878 0.03979 0.01583 background w 0.09096 1.00000 0.09096 1.00000 foreground w 0.09096 1.00000 16.17002 16.17002	94S,115N,178T,235D,341G,403I,443T,447I,461Q,469A,535I,565S,599V
	PNLIP	-13783.9	103	-13780.6	104	6.42	1	0.0112842	0.112842	site class 0 1 2a 2b proportion 0.70828 0.28267 0.00647 0.00258 background w 0.07781 1.00000 0.07781 1.00000 foreground w 0.07781 1.00000 44.78356 44.78356	21Y,104H,257A
Branch F
	APOB	-155802	137	-155515	138	575.12	1	4.32103e-127	5.18524e-126	site class 0 1 2a 2b proportion 0.44993 0.52338 0.01234 0.01435 background w 0.15990 1.00000 0.15990 1.00000 foreground w 0.15990 1.00000 999.00000 999.00000	2E,162F,183Q,201K,329G,332D,392E,400E,404M,479K,489T,625A,626K,636N,647T,665E,713T,730V,762H,781I,795N,841M,898I,929I,951G,989S,1012E,1024K,1052N,1059K,1133V,1164N,1267K,1334V,1354H,1361Y,1367S,1380G,1392L,1406N,1424L,1457K,1520S,1559M,1582R,1607K,1629T,1638V,1674K,1676A,1808I,1865S,1940V,2007N,2014M,2058Q,2073H,2078Q,2105R,2141E,2168I,2176E,2183S,2193N,2194L,2195V,2242K,2278S,2295N,2303A,2324Q,2…
	CPA3	-12392.6	137	-12383.9	138	17.48	1	2.90346e-05	0.000348415	site class 0 1 2a 2b proportion 0.73184 0.25433 0.01026 0.00357 background w 0.20710 1.00000 0.20710 1.00000 foreground w 0.20710 1.00000 999.00000 999.00000	7A ,55T,221T,235N,290I,330T,332Y,334Y
	PNLIPRP2	-12311.3	61	-12307.2	62	8.12	1	0.00437796	0.0437796	site class 0 1 2a 2b proportion 0.69077 0.30522 0.00279 0.00123 background w 0.09994 1.00000 0.09994 1.00000 foreground w 0.09994 1.00000 999.00000 999.00000	105L,121I,447K,456T
	PLA2G5	-5410.43	129	-5406.69	130	7.48	1	0.00623881	0.0748657	site class 0 1 2a 2b proportion 0.57976 0.40181 0.01089 0.00754 background w 0.08495 1.00000 0.08495 1.00000 foreground w 0.08495 1.00000 998.99938 998.99938	27S,113K
	SCARB1	-15042.8	135	-15039.1	136	7.4	1	0.00652239	0.0782687	site class 0 1 2a 2b proportion 0.87789 0.11924 0.00253 0.00034 background w 0.07455 1.00000 0.07455 1.00000 foreground w 0.07455 1.00000 999.00000 999.00000	77L,91Y,109K,135G,368V
	SI	-55387.5	137	-55384.1	138	6.8	1	0.00911579	0.109389	site class 0 1 2a 2b proportion 0.71258 0.27482 0.00909 0.00351 background w 0.07946 1.00000 0.07946 1.00000 foreground w 0.07946 1.00000 13.06375 13.06375	51-,156N,346A,529P,587T,775K,1019R,1211E,1230R,1295I,1343I,1348T,1554Y,1696P
Branch G
	APOB	-155804	137	-155267	138	1073.3	1	2.09914e-235	2.51897e-234	site class 0 1 2a 2b proportion 0.43208 0.50143 0.03078 0.03572 background w 0.16078 1.00000 0.16078 1.00000 foreground w 0.16078 1.00000 999.00000 999.00000	77F,88T,104K,160T,167R,224K,234K,272G,275T,286K,293Q,372R,374H,382V,406R,407D,412A,431G,447Q,456Y,469Q,487Q,489T,494M,540S,547N,577E,585K,610Q,611L,650T,656S,680Q,695N,697Q,728L,734I,750R,760S,769K,773M,776R,794K,825V,888A,895K,924V,949T,989S,995Q,1007F,1011A,1021M,1022T,1036V,1037Q,1050R,1053D,1056T,1082L,1087K,1111A,1112H,1143E,1162T,1171D,1172Y,1178M,1182R,1186H,1193M,1204V,1206M,1213A,1216S,1…
	ATP1B1	-8241.8	133	-8235.85	134	11.9	1	0.000561339	0.00673607	site class 0 1 2a 2b proportion 0.85942 0.11188 0.02539 0.00331 background w 0.04247 1.00000 0.04247 1.00000 foreground w 0.04247 1.00000 22.40640 22.40640	98E,102L,106R,109E,112K,134D,226V
	ATP1B3	-8417.68	137	-8412.58	138	10.2007	1	0.00140384	0.0168461	site class 0 1 2a 2b proportion 0.60233 0.38486 0.00781 0.00499 background w 0.06247 1.00000 0.06247 1.00000 foreground w 0.06247 1.00000 354.32510 354.32510	125D,129S,225N,227D
	SLC36A1	-11228.5	111	-11223.5	112	10.08	1	0.00149887	0.0179865	site class 0 1 2a 2b proportion 0.84289 0.14915 0.00677 0.00120 background w 0.06310 1.00000 0.06310 1.00000 foreground w 0.06310 1.00000 35.17661 35.17661	19V,39Q,172A,205L,239I
	SLC6A19	-19904	127	-19899.4	128	9.04	1	0.00264136	0.0316963	site class 0 1 2a 2b proportion 0.90666 0.08521 0.00743 0.00070 background w 0.04882 1.00000 0.04882 1.00000 foreground w 0.04882 1.00000 15.46230 15.46230	200*,294-,386T,555-,561-,575-,617-,618-,633-
	MOGAT2	-11943.4	123	-11939	124	8.88	1	0.00288312	0.0345974	site class 0 1 2a 2b proportion 0.71393 0.22595 0.04567 0.01445 background w 0.08907 1.00000 0.08907 1.00000 foreground w 0.08907 1.00000 9.57254 9.57254	24-,28-,62-,81-,96-,175K,193N,202L,233D,243L,248D,254T,258F,262H,286K,313C,333F
	SLC1A5	-17226.3	128	-17223.1	129	6.28	1	0.0122108	0.14653	site class 0 1 2a 2b proportion 0.82114 0.17293 0.00490 0.00103 background w 0.06823 1.00000 0.06823 1.00000 foreground w 0.06823 1.00000 71.95191 71.95191	91A,321V,434A
	SLC7A8	-11202.1	133	-11199.2	134	5.7	1	0.0169649	0.203579	site class 0 1 2a 2b proportion 0.83757 0.15900 0.00288 0.00055 background w 0.02475 1.00000 0.02475 1.00000 foreground w 0.02475 1.00000 33.04472 33.04472	167I,417P
	MTTP	-23383.8	133	-23381.2	134	5.26	1	0.021821	0.261852	site class 0 1 2a 2b proportion 0.81157 0.18324 0.00424 0.00096 background w 0.08451 1.00000 0.08451 1.00000 foreground w 0.08451 1.00000 13.47863 13.47863	119L,205N,232A,253R,385G,398G,493A,534V,655G,762S
	FABP1	-3837.49	129	-3835.22	130	4.54	1	0.0331116	0.397339	site class 0 1 2a 2b proportion 0.63650 0.34365 0.01289 0.00696 background w 0.07205 1.00000 0.07205 1.00000 foreground w 0.07205 1.00000 998.99833 998.99833	11S,115L
	SLC15A1	-25128	137	-25126	138	3.98	1	0.0460436	0.552523	site class 0 1 2a 2b proportion 0.70350 0.29298 0.00248 0.00103 background w 0.07195 1.00000 0.07195 1.00000 foreground w 0.07195 1.00000 227.54170 227.54170	689K
	PRKCB	-12357.2	135	-12355.3	136	3.92	1	0.0477149	0.572579	site class 0 1 2a 2b proportion 0.97622 0.02204 0.00170 0.00004 background w 0.01258 1.00000 0.01258 1.00000 foreground w 0.01258 1.00000 999.00000 999.00000	243Q
Branch H
	APOB	-155804	137	-155455	138	699.784	1	3.33139e-154	3.99767e-153	site class 0 1 2a 2b proportion 0.44208 0.51979 0.01752 0.02060 background w 0.15966 1.00000 0.15966 1.00000 foreground w 0.15966 1.00000 999.00000 999.00000	14D,47R,65K,74V,83A,86K,145A,162F,167R,169G,174E,204T,225R,306K,335V,371K,390I,396Q,403N,430T,473Q,474L,519T,548K,581Q,593E,599V,740K,769K,834V,867A,869S,885A,902K,924V,925I,941V,946N,950S,959T,960D,962A,999R,1011A,1024K,1057E,1084C,1087K,1137V,1423G,1449Q,1472T,1481P,1655K,1704S,1825A,1890A,1927V,1928S,1930K,1984R,1994S,1995P,1997K,2006I,2008I,2013E,2026I,2056N,2073H,2081R,2108S,2135A,2191R,2201…
	PIK3CD	-22535.8	137	-22533.2	138	5.28	1	0.0215717	0.258861	site class 0 1 2a 2b proportion 0.98166 0.01675 0.00156 0.00003 background w 0.02755 1.00000 0.02755 1.00000 foreground w 0.02755 1.00000 999.00000 999.00000	325I,504T
	CPB2	-13481.9	137	-13479.7	138	4.44	1	0.0351062	0.421275	site class 0 1 2a 2b proportion 0.67823 0.31873 0.00207 0.00097 background w 0.12354 1.00000 0.12354 1.00000 foreground w 0.12354 1.00000 305.67196 305.67196	139R
	KCNK5	-13275.6	137	-13273.5	138	4.2	1	0.040424	0.485088	site class 0 1 2a 2b proportion 0.89143 0.10604 0.00226 0.00027 background w 0.03725 1.00000 0.03725 1.00000 foreground w 0.03725 1.00000 51.44718 51.44718	441V
Branch I
	APOB	-155805	137	-155717	138	175.92	1	3.76969e-40	4.52362e-39	site class 0 1 2a 2b proportion 0.45799 0.53227 0.00450 0.00524 background w 0.16088 1.00000 0.16088 1.00000 foreground w 0.16088 1.00000 999.00000 999.00000	82K,871V, 886H,1416G,1928S,3641H,3945G,4268E
Branch J
	APOB	-155801	137	-155332	138	937.08	1	8.53597e-206	1.02432e-204	site class 0 1 2a 2b proportion 0.42558 0.49782 0.03531 0.04130 background w 0.15871 1.00000 0.15871 1.00000 foreground w 0.15871 1.00000 999.00000 999.00000	4L,10V,12P,19K,25T,31E,32S,40A,41D,42S,43R,77F,78N,80E,83A,86K,92E,97A,99S,102E,107I,113V,114F,133I,140P,143E,144E,145A,171V,174E,182G,183Q,186R,206P,210L,245K,272G,295E,306K,308T,312Q,321N,331S,332D,337S,365H,387V,419H,421V,428N,431G,438I,446I,447Q,469Q,471M,494M,509K,518Q,522D,540S,547N,549I,550V,574N,580I,589E,594S,599V,603R,619S,620L,656S,667K,670E,673L,696G,704K,750R,760S,776R,779Q,794K,847A…
	MGAM2	-59529.4	85	-59523.9	86	11.16	1	0.000835799	0.0100296	site class 0 1 2a 2b proportion 0.64407 0.35054 0.00349 0.00190 background w 0.08994 1.00000 0.08994 1.00000 foreground w 0.08994 1.00000 123.96975 123.96975	3R,13I,167N,316Q,429I,654L,758D,760I,769I,842D,1061I,1167I,1187E,1368E,1451V,1746N,1772N,1791I,1798I,1828S,1846T
	PLPP2	-7010.61	117	-7005.91	118	9.4	1	0.00216985	0.0260383	site class 0 1 2a 2b proportion 0.91533 0.07329 0.01054 0.00084 background w 0.05132 1.00000 0.05132 1.00000 foreground w 0.05132 1.00000 998.99657 998.99657	239E,241*,261N
	APOA1	-11490.2	135	-11485.8	136	8.86	1	0.00291488	0.0349785	site class 0 1 2a 2b proportion 0.70532 0.27620 0.01328 0.00520 background w 0.21999 1.00000 0.21999 1.00000 foreground w 0.21999 1.00000 998.99396 998.99396	102T,158Q
	SLC8A2	-16977.5	127	-16973.2	128	8.64	1	0.00328861	0.0394634	site class 0 1 2a 2b proportion 0.96792 0.02799 0.00397 0.00011 background w 0.01313 1.00000 0.01313 1.00000 foreground w 0.01313 1.00000 24.20984 24.20984	457-,458-
	SLC27A4	-17689.9	133	-17685.6	134	8.6	1	0.00336163	0.0403396	site class 0 1 2a 2b proportion 0.90360 0.09291 0.00316 0.00032 background w 0.04705 1.00000 0.04705 1.00000 foreground w 0.04705 1.00000 999.00000 999.00000	149L,215T,544T,627A
	HK3	-26115.7	137	-26111.8	138	7.72	1	0.00546124	0.0655349	site class 0 1 2a 2b proportion 0.78138 0.21683 0.00140 0.00039 background w 0.05344 1.00000 0.05344 1.00000 foreground w 0.05344 1.00000 647.96808 647.96808	489P,500V
	G6PC	-9129.95	141	-9126.19	142	7.52	1	0.00610177	0.0732212	site class 0 1 2a 2b proportion 0.83490 0.15424 0.00917 0.00169 background w 0.06248 1.00000 0.06248 1.00000 foreground w 0.06248 1.00000 71.21919 71.21919	10D,103K,107V,143K,263-,346-
	SLC7A9	-13396	137	-13392.3	138	7.38	1	0.00659532	0.0791438	site class 0 1 2a 2b proportion 0.87169 0.12228 0.00529 0.00074 background w 0.05310 1.00000 0.05310 1.00000 foreground w 0.05310 1.00000 999.00000 999.00000	302S,403L
	PLA2G1B	-5226.88	129	-5223.84	130	6.08	1	0.0136721	0.164065	site class 0 1 2a 2b proportion 0.71107 0.27569 0.00954 0.00370 background w 0.09801 1.00000 0.09801 1.00000 foreground w 0.09801 1.00000 21.74948 21.74948	57-
	SLC3A1	-22526.5	139	-22523.5	140	5.84	1	0.0156658	0.18799	site class 0 1 2a 2b proportion 0.70197 0.28552 0.00889 0.00362 background w 0.09715 1.00000 0.09715 1.00000 foreground w 0.09715 1.00000 28.93880 28.93880	383T,423Q,520S,631Q
	DPP4	-24030.9	160	-24028.1	161	5.6	1	0.0179605	0.215526	site class 0 1 2a 2b proportion 0.69523 0.29771 0.00494 0.00212 background w 0.07961 1.00000 0.07961 1.00000 foreground w 0.07961 1.00000 30.70341 30.70341	7L,323D,337L,411Y,521F,534S,588M
	KCNN4	-10742.7	137	-10740	138	5.38	1	0.0203689	0.244427	site class 0 1 2a 2b proportion 0.84050 0.14046 0.01631 0.00273 background w 0.05039 1.00000 0.05039 1.00000 foreground w 0.05039 1.00000 10.45026 10.45026	22L,23V,142P,328M,357H,364A
	LCT	-61258.2	137	-61255.6	138	5.22	1	0.0223286	0.267943	site class 0 1 2a 2b proportion 0.74998 0.24785 0.00163 0.00054 background w 0.09117 1.00000 0.09117 1.00000 foreground w 0.09117 1.00000 435.61875 435.61875	73Q,105D,148D,167I,228L,363V,441V,523Y,690R,705D,709G,794V,884V,930P,1016M,1062M,1111E,1259N,1336Y,1409T,1484A,1504V,1622V,1649D,1739E,1829A,1910S
	SLC3A2	-18494.1	133	-18491.6	134	5.08	1	0.0242034	0.29044	site class 0 1 2a 2b proportion 0.72938 0.26597 0.00341 0.00124 background w 0.10091 1.00000 0.10091 1.00000 foreground w 0.10091 1.00000 999.00000 999.00000	217Q,293N
	CLPS	-3805.75	125	-3803.21	126	5.08	1	0.0242034	0.29044	site class 0 1 2a 2b proportion 0.76371 0.22477 0.00890 0.00262 background w 0.10119 1.00000 0.10119 1.00000 foreground w 0.10119 1.00000 107.77202 107.77202	27N
Branch K
	APOB	-155805	137	-155609	138	391.64	1	3.63789e-87	4.36546e-86	site class 0 1 2a 2b proportion 0.44808 0.52644 0.01172 0.01377 background w 0.15977 1.00000 0.15977 1.00000 foreground w 0.15977 1.00000 999.00000 999.00000	45A,190I,343I,469Q,487Q,508P,540S,547N,580I,593E,662I,676L,817Q,897I,900S,933Q,1022T,1036V,1059K,1215G,1226H,1234N,1258K,1319Q,1360R,1449Q,1453V,1479R,1497S,1610S,1654M,1755T,1783N,1966Q,2006I,2017A,2091P,2100S,2122R,2129Q,2234I,2281R,2292F,2294I,2357K,2374K,2465I,2494R,2500I,2685L,2717H,2733I,2762A,2770E,2777N,2812G,2847V,2879R,2945N,2971H,2987A,2989F,3002I,3053S,3113I,3171Q,3190F,3285-,3440S,34…
	CD36	-13918	103	-13912.9	104	10.32	1	0.00131596	0.0157916	site class 0 1 2a 2b proportion 0.73669 0.25234 0.00817 0.00280 background w 0.09835 1.00000 0.09835 1.00000 foreground w 0.09835 1.00000 74.47726 74.47726	237S,317I,340Y
	SLC1A5	-17226.7	128	-17221.9	129	9.52	1	0.00203245	0.0243893	site class 0 1 2a 2b proportion 0.82049 0.17240 0.00588 0.00124 background w 0.06850 1.00000 0.06850 1.00000 foreground w 0.06850 1.00000 122.68263 122.68263	102R,160L,372F,409P
	ABCG8	-22111.2	137	-22106.7	138	9.08	1	0.0025842	0.0310104	site class 0 1 2a 2b proportion 0.83149 0.16519 0.00277 0.00055 background w 0.10085 1.00000 0.10085 1.00000 foreground w 0.10085 1.00000 236.35076 236.35076	634G
	CELA3B	-4996.94	45	-4992.61	46	8.66	1	0.00325271	0.0357798	site class 0 1 2a 2b proportion 0.83376 0.15885 0.00621 0.00118 background w 0.05588 1.00000 0.05588 1.00000 foreground w 0.05588 1.00000 140.62452 140.62452	65D,131S,148E
	PLPP2	-7012.5	117	-7009.04	118	6.92	1	0.0085237	0.102284	site class 0 1 2a 2b proportion 0.92441 0.07146 0.00384 0.00030 background w 0.05236 1.00000 0.05236 1.00000 foreground w 0.05236 1.00000 63.06311 63.06311	269S
	DPP4	-24030.9	160	-24028.5	161	4.9	1	0.0268567	0.32228	site class 0 1 2a 2b proportion 0.68840 0.29787 0.00958 0.00415 background w 0.07907 1.00000 0.07907 1.00000 foreground w 0.07907 1.00000 31.32202 31.32202	208Y,235Y,280*,555V,655R,658Y,741S,753S
Branch L
	APOB	-155805	137	-155593	138	423.08	1	5.21259e-94	6.25511e-93	site class 0 1 2a 2b proportion 0.44430 0.52387 0.01461 0.01722 background w 0.15956 1.00000 0.15956 1.00000 foreground w 0.15956 1.00000 999.00000 999.00000	5E,32S,35G,36V,65K,146K,188K,201K,203M,204T,214S,234K,310S,314I,331S,368Q,436L,474L,599V,724N,731E,732K,750R,776R,779Q,789I,843A,910G,927P,950S,963S,982E,1112H,1212K,1413E,1446K,1469A,1499L,1514L,1547N,1554A,1594H,1634C,1783N,1901S,1915S,1942A,2060I,2221I,2281R,2295N,2299D,2301E,2333L,2360D,2471A,2482A,2616R,2690I,2787S,2831S,2862F,2871D,2932S,2941R,3087V,3147A,3177D,3232V,3241A,3283R,3300S,3307M…
	MEP1B	-22879.2	137	-22874.8	138	8.9	1	0.00285171	0.0342205	site class 0 1 2a 2b proportion 0.70308 0.28157 0.01096 0.00439 background w 0.09203 1.00000 0.09203 1.00000 foreground w 0.09203 1.00000 64.85608 64.85608	467Q,602G,620R,657R,676Q
	APOA1	-11490.2	135	-11486.4	136	7.68	1	0.00558362	0.0670034	site class 0 1 2a 2b proportion 0.68444 0.26868 0.03367 0.01322 background w 0.21857 1.00000 0.21857 1.00000 foreground w 0.21857 1.00000 33.53651 33.53651	70L,131-
	CTRL	-8298.36	119	-8294.83	120	7.06	1	0.0078824	0.0867064	site class 0 1 2a 2b proportion 0.79445 0.17547 0.02464 0.00544 background w 0.13990 1.00000 0.13990 1.00000 foreground w 0.13990 1.00000 17.37973 17.37973	30F,68A,221Q
	LIPF	-9631.27	81	-9627.86	82	6.82	1	0.00901426	0.0991568	site class 0 1 2a 2b proportion 0.60475 0.35657 0.02433 0.01435 background w 0.11870 1.00000 0.11870 1.00000 foreground w 0.11870 1.00000 17.57856 17.57856	36-,123-,203T,233P,300S,353L,388E
	HK1	-20468.6	131	-20465.3	132	6.56	1	0.0104296	0.125156	site class 0 1 2a 2b proportion 0.92768 0.07030 0.00187 0.00014 background w 0.02598 1.00000 0.02598 1.00000 foreground w 0.02598 1.00000 91.62194 91.62194	121D,155K,412P
	SLC3A2	-18494.8	133	-18491.7	134	6.22	1	0.0126315	0.151578	site class 0 1 2a 2b proportion 0.72792 0.26187 0.00751 0.00270 background w 0.10124 1.00000 0.10124 1.00000 foreground w 0.10124 1.00000 998.99964 998.99964	464E
	MGAM	-54840.8	121	-54838.5	122	4.48	1	0.0342937	0.411525	site class 0 1 2a 2b proportion 0.71243 0.25015 0.02769 0.00972 background w 0.08182 1.00000 0.08182 1.00000 foreground w 0.08182 1.00000 7.08908 7.08908	132Y,314F,398Y,484R,510T,700T,793-,942T,1075*,1442-,1497S,1498G,1637V,1700N,1740T,1783N,1823-
	CPA1	-12594.5	113	-12592.4	114	4.3	1	0.0381124	0.457348	site class 0 1 2a 2b proportion 0.76134 0.22775 0.00840 0.00251 background w 0.07327 1.00000 0.07327 1.00000 foreground w 0.07327 1.00000 45.03988 45.03988	190I,260A,354Y
	NPC1L1	-48194.5	139	-48192.5	140	4.04	1	0.0444338	0.533206	site class 0 1 2a 2b proportion 0.79617 0.19990 0.00314 0.00079 background w 0.07440 1.00000 0.07440 1.00000 foreground w 0.07440 1.00000 70.79242 70.79242	8G,104L,1119L,1122V
