# Supplementary material for: Diet evolution of carnivorous and herbivorous mammals in Laurasiatheria
Source: BMC Ecol Evol. 2022 Jun 21;22:82. doi: 10.1186/s12862-022-02033-6 (PMC9210794; doi:10.1186/s12862-022-02033-6)
Supplement: Supplementary file 4 — Additional file 4: Table S3. Positively selected genes identified by branch model. [file 12862_2022_2033_MOESM4_ESM.xlsx]

## Sheet: Table S3
Table S3 Positively selected genes identified by branch model.
Branch/Gene	One-rate branch model		Two-rate branch model
	lnL	np:	lnL	np:	ω for background / foreground branches	2∆lnL	∆np	P-value	Corrected P-value
L/MGAM	-56651.9	119	-56620.3	120	0.24408 /6.08517	63.16	1	1.90579e-15	2.28695e-14
C/MGAM2	-61958.7	83	-61953.6	84	0.37927 /999.00000	10.2	1	0.00140441	0.0168529
K/SLC3A2	-19079.1	131	-19071.8	132	0.23320 /999.00000	14.68	1	0.000127391	0.00152869
C/ATP1B3	-8908.61	135	-8905.13	136	0.49790 /999.00000	6.96	1	0.0083352	0.100022
