# Supplementary material for: Diet evolution of carnivorous and herbivorous mammals in Laurasiatheria
Source: BMC Ecol Evol. 2022 Jun 21;22:82. doi: 10.1186/s12862-022-02033-6 (PMC9210794; doi:10.1186/s12862-022-02033-6)
Supplement: Supplementary file 5 — Additional file 5: Table S4. Positively selected genes identified by branch model. [file 12862_2022_2033_MOESM5_ESM.xlsx]

## Sheet: Table S4
Table S4 Positively selected genes identified by branch model.
Branch/Gene	Two-rate branch model (ω = 1 fixed )		Two-rate branch model
	lnL	np:	lnL	np:	2∆lnL	∆np	P-value
L/MGAM	-56624.4	119	-56620.3	120	8.01794	1	0.00463162
C/MGAM2	-61956.1	83	-61953.6	84	5.00379	1	0.0252919
K/SLC3A2	-19074	131	-19071.8	132	4.50636	1	0.033769
C/ATP1B3	-8907.14	135	-8905.13	136	4.02105	1	0.0449358
