# Supplementary material for: Diet evolution of carnivorous and herbivorous mammals in Laurasiatheria
Source: BMC Ecol Evol. 2022 Jun 21;22:82. doi: 10.1186/s12862-022-02033-6 (PMC9210794; doi:10.1186/s12862-022-02033-6)
Supplement: Supplementary file 6 — Additional file 6: Table S5. Tests of parallel evolution of the gene APOB between branches using software CAPE. [file 12862_2022_2033_MOESM6_ESM.xlsx]

## Sheet: Table S5
Table S5 Tests of parallel evolution of the gene APOB between branches using software CAPE.
Branch pairs	Substitution models	Observed number of parallel substitution	Expected number of parallel substitution	P-value
Branch L/Branch K	JTT model	3	0	0
	Poisson model	3	0	0
Branch L/Branch J	JTT model	9	0	0
	Poisson model	9	0	0
Branch L/Branch H	JTT model	4	0	0
	Poisson model	4	0	0
Branch K/Branch J	JTT model	9	1.22878	6e-06
	Poisson model	9	0.252317	0
Branch K/Branch H	JTT model	4	0.480998	0.001523
	Poisson model	4	0.08885	2e-06
Branch F/Branch J	JTT model	6	2.55559	0.045838
	Poisson model	6	0.734089	0.000116
